# Supplementary material for: PIM1 kinase facilitates Zika virus replication by suppressing host cells’ natural immunity
Source: Signal Transduct Target Ther. 2021 Jun 2;6:207. doi: 10.1038/s41392-021-00539-x (PMC8169747; doi:10.1038/s41392-021-00539-x)
Supplement: Supplementary file 1 — Supplementary tables [file 41392_2021_539_MOESM1_ESM.xls]

## Sheet: Supplementary table 1 
Upregulation genes in 293T cell
The genes with reads below 500 are not shown.
gene_id	Treated_293t_1	Treated_293t_2	Treated_293t_3	WT_293t_1	WT_293t_2	WT_293t_3	treated_293t	wt_293t	log2FoldChange	pvalue	padj	gene_name	gene_chr	gene_start	gene_end	gene_strand	gene_length	gene_biotype	gene_description	tf_family
ENSG00000108679	2097.81	2226.87	2201.54	884.516	920.279	944.198	2175.41	916.331	1.24719	1.33e-57	2.26e-53	LGALS3BP	17	78971238	78980109	-	3584	protein_coding	galectin 3 binding protein [Source:HGNC Symbol;Acc:HGNC:6564]	-
ENSG00000174460	2107.55	2461.61	2370.03	900.561	941.446	933.149	2313.06	925.052	1.32181	3.07e-55	2.61e-51	ZCCHC12	X	118823790	118826968	+	2231	protein_coding	zinc finger CCHC-type containing 12 [Source:HGNC Symbol;Acc:HGNC:27273]	-
ENSG00000077150	2850.3	3026.45	2855.2	1285.66	1357.41	1405.25	2910.65	1349.44	1.10885	7.28e-51	3.1e-47	NFKB2	10	102394110	102402529	+	4484	protein_coding	nuclear factor kappa B subunit 2 [Source:HGNC Symbol;Acc:HGNC:7795]	RHD
ENSG00000124762	1376.48	1485.98	1452.47	456.298	500.632	620.76	1438.31	525.897	1.45183	8.33e-41	2.84e-37	CDKN1A	6	36676460	36687339	+	3050	protein_coding	cyclin dependent kinase inhibitor 1A [Source:HGNC Symbol;Acc:HGNC:1784]	-
ENSG00000074181	3808.19	4533.38	4127	2096.96	2261.13	2170.65	4156.19	2176.25	0.933087	9.75e-33	2.37e-29	NOTCH3	19	15159038	15200981	-	9394	protein_coding	notch 3 [Source:HGNC Symbol;Acc:HGNC:7883]	-
ENSG00000076706	1174.97	1236.57	1237.29	536.526	611.066	571.541	1216.27	573.044	1.08492	2.02e-31	4.29e-28	MCAM	11	119308529	119321521	-	7422	protein_coding	melanoma cell adhesion molecule [Source:HGNC Symbol;Acc:HGNC:6934]	-
ENSG00000159753	1253.82	1214.56	1188.57	590.68	598.182	624.778	1218.98	604.547	1.01197	6.33e-30	1.2e-26	CARMIL2	16	67644919	67657569	+	7699	protein_coding	capping protein regulator and myosin 1 linker 2 [Source:HGNC Symbol;Acc:HGNC:27089]	-
ENSG00000101210	9899.14	10180.7	9918.59	5752.36	6211.89	6389.41	9999.49	6117.89	0.708771	2.15e-29	3.65e-26	EEF1A2	20	63488012	63499322	-	4910	protein_coding	eukaryotic translation elongation factor 1 alpha 2 [Source:HGNC Symbol;Acc:HGNC:3192]	-
ENSG00000143320	1390.1	1521.61	1472.77	753.142	819.049	774.444	1461.49	782.211	0.901166	1.62e-25	1.62e-22	CRABP2	1	156699606	156705816	-	1100	protein_coding	cellular retinoic acid binding protein 2 [Source:HGNC Symbol;Acc:HGNC:2339]	-
ENSG00000103485	2059.85	2186	2174.13	1104.14	1185.32	1300.78	2139.99	1196.75	0.838454	5.26e-24	4.47e-21	QPRT	16	29679008	29698699	+	3642	protein_coding	quinolinate phosphoribosyltransferase [Source:HGNC Symbol;Acc:HGNC:9755]	-
ENSG00000170421	3483.05	3959.11	3696.64	2087.94	2290.58	2220.87	3712.93	2199.8	0.754852	5.92e-24	4.8e-21	KRT8	12	52897187	52949954	-	6881	protein_coding	keratin 8 [Source:HGNC Symbol;Acc:HGNC:6446]	-
ENSG00000188191	1125.32	1257.53	1115.49	464.321	546.646	616.742	1166.11	542.57	1.10359	1.42e-23	1.09e-20	PRKAR1B	7	549197	727650	-	4491	protein_coding	protein kinase cAMP-dependent type I regulatory subunit beta [Source:HGNC Symbol;Acc:HGNC:9390]	-
ENSG00000104833	1695.77	1769.97	1658.51	940.675	985.619	1011.5	1708.08	979.264	0.802466	1.79e-23	1.27e-20	TUBB4A	19	6494319	6502848	-	3466	protein_coding	tubulin beta 4A class IVa [Source:HGNC Symbol;Acc:HGNC:20774]	-
ENSG00000123989	2969.06	2996.06	2974.97	1933.5	1848.84	1836.16	2980.03	1872.83	0.670164	5.78e-23	3.93e-20	CHPF	2	219538947	219543787	-	3354	protein_coding	chondroitin polymerizing factor [Source:HGNC Symbol;Acc:HGNC:24291]	-
ENSG00000167680	1144.79	1312.02	1130.71	541.54	658.92	595.649	1195.84	598.703	0.997018	7.13e-22	3.88e-19	SEMA6B	19	4542593	4559808	-	4412	protein_coding	semaphorin 6B [Source:HGNC Symbol;Acc:HGNC:10739]	-
ENSG00000130005	2099.76	2315.95	2026.96	1037.95	1227.65	1247.55	2147.55	1171.05	0.874495	7.67e-22	3.95e-19	GAMT	19	1397026	1401570	-	2403	protein_coding	guanidinoacetate N-methyltransferase [Source:HGNC Symbol;Acc:HGNC:4136]	-
ENSG00000159388	1357.01	1428.34	1383.45	778.213	783.158	826.676	1389.6	796.016	0.803823	1.21e-21	6.05e-19	BTG2	1	203305491	203309602	+	2757	protein_coding	BTG anti-proliferation factor 2 [Source:HGNC Symbol;Acc:HGNC:1131]	-
ENSG00000132563	2352.86	2551.73	2327.4	1308.72	1504.66	1457.48	2410.66	1423.62	0.759417	9.12e-21	4.31e-18	REEP2	5	138439017	138446969	+	3284	protein_coding	receptor accessory protein 2 [Source:HGNC Symbol;Acc:HGNC:17975]	-
ENSG00000143416	1333.64	1452.44	1516.41	611.74	686.528	830.694	1434.17	709.654	1.01512	9.92e-21	4.56e-18	SELENBP1	1	151364302	151372733	-	3504	protein_coding	selenium binding protein 1 [Source:HGNC Symbol;Acc:HGNC:10719]	-
ENSG00000129951	1038.68	996.59	1118.53	508.446	500.632	602.68	1051.27	537.253	0.96917	1.37e-20	6.14e-18	PLPPR3	19	812488	821977	-	2741	protein_coding	phospholipid phosphatase related 3 [Source:HGNC Symbol;Acc:HGNC:23497]	-
ENSG00000182272	1618.87	1596.01	1530.62	851.421	866.903	988.395	1581.83	902.24	0.81037	2.3e-20	1e-17	B4GALNT4	11	369796	382116	+	3761	protein_coding	beta-1,4-N-acetyl-galactosaminyltransferase 4 [Source:HGNC Symbol;Acc:HGNC:26315]	-
ENSG00000102226	5346.26	5834.92	4955.24	3233.2	3515.47	3153.02	5378.81	3300.56	0.704327	5.85e-20	2.31e-17	USP11	X	47232690	47248328	+	5269	protein_coding	ubiquitin specific peptidase 11 [Source:HGNC Symbol;Acc:HGNC:12609]	-
ENSG00000171223	1033.82	1161.12	1098.23	580.651	571.494	637.836	1097.72	596.66	0.879645	6.55e-20	2.53e-17	JUNB	19	12791496	12793315	+	1820	protein_coding	JunB proto-oncogene, AP-1 transcription factor subunit [Source:HGNC Symbol;Acc:HGNC:6205]	TF_bZIP
ENSG00000101000	1253.82	1239.71	1232.21	721.051	688.369	747.323	1241.91	718.914	0.789132	8.64e-20	3.27e-17	PROCR	20	35172073	35216240	+	1696	protein_coding	protein C receptor [Source:HGNC Symbol;Acc:HGNC:9452]	-
ENSG00000100979	2412.24	2744.55	2410.63	1504.28	1570	1555.92	2522.47	1543.4	0.708428	2.65e-19	9.79e-17	PLTP	20	45898621	45912155	-	2541	protein_coding	phospholipid transfer protein [Source:HGNC Symbol;Acc:HGNC:9093]	-
ENSG00000160360	3493.76	3902.53	3652.99	2070.89	2272.17	2440.85	3683.09	2261.3	0.703629	6.36e-19	2.3e-16	GPSM1	9	136327476	136359605	+	5138	protein_coding	G protein signaling modulator 1 [Source:HGNC Symbol;Acc:HGNC:17858]	-
ENSG00000174684	4004.83	4381.43	4093.5	2237.36	2476.47	2777.35	4159.92	2497.06	0.736279	7.61e-19	2.7e-16	B4GAT1	11	66345372	66347692	-	2072	protein_coding	beta-1,4-glucuronyltransferase 1 [Source:HGNC Symbol;Acc:HGNC:15685]	-
ENSG00000100034	3838.36	3999.98	3765.66	2434.92	2552.86	2651.79	3868	2546.52	0.602997	8.97e-19	3.11e-16	PPM1F	22	21919420	21952837	-	10083	protein_coding	protein phosphatase, Mg2+/Mn2+ dependent 1F [Source:HGNC Symbol;Acc:HGNC:19388]	-
ENSG00000137285	1705.51	1788.83	1601.67	792.253	914.758	1048.66	1698.67	918.558	0.88694	1.58e-18	5.39e-16	TUBB2B	6	3224261	3231730	-	2194	protein_coding	tubulin beta 2B class IIb [Source:HGNC Symbol;Acc:HGNC:30829]	-
ENSG00000107331	1703.56	1878.95	1729.56	1091.1	1103.42	1084.82	1770.69	1093.11	0.695577	3.08e-18	9.87e-16	ABCA2	9	137007227	137028922	-	11514	protein_coding	ATP binding cassette subfamily A member 2 [Source:HGNC Symbol;Acc:HGNC:32]	-
ENSG00000161513	1231.43	1404.24	1291.08	581.654	628.551	790.515	1308.92	666.907	0.973001	3.13e-18	9.87e-16	FDXR	17	74862497	74873031	-	3599	protein_coding	ferredoxin reductase [Source:HGNC Symbol;Acc:HGNC:3642]	-
ENSG00000107281	1724.98	1531.04	1781.33	902.567	901.874	1052.68	1679.11	952.374	0.818637	3.34e-18	1.03e-15	NPDC1	9	137039470	137046203	-	2737	protein_coding	neural proliferation, differentiation and control 1 [Source:HGNC Symbol;Acc:HGNC:7899]	-
ENSG00000136840	958.861	1124.44	1037.33	550.566	563.211	605.693	1040.21	573.157	0.859642	6.93e-18	2.03e-15	ST6GALNAC4	9	127907886	127917038	-	2630	protein_coding	ST6 N-acetylgalactosaminide alpha-2,6-sialyltransferase 4 [Source:HGNC Symbol;Acc:HGNC:17846]	-
ENSG00000130589	964.701	1104.53	969.326	460.309	542.965	583.595	1012.85	528.956	0.936716	1.57e-17	4.3e-15	HELZ2	20	63558086	63574239	-	12066	protein_coding	helicase with zinc finger 2 [Source:HGNC Symbol;Acc:HGNC:30021]	-
ENSG00000083444	2156.22	2346.34	2221.84	1492.24	1444.84	1373.11	2241.46	1436.73	0.641447	4.19e-17	1.1e-14	PLOD1	1	11934205	11975538	+	5320	protein_coding	procollagen-lysine,2-oxoglutarate 5-dioxygenase 1 [Source:HGNC Symbol;Acc:HGNC:9081]	-
ENSG00000165802	5591.57	6042.42	5607.88	3887.05	4077.76	3843.09	5747.29	3935.97	0.545967	6.06e-17	1.49e-14	NSMF	9	137447573	137459334	-	4912	protein_coding	NMDA receptor synaptonuclear signaling and neuronal migration factor [Source:HGNC Symbol;Acc:HGNC:29843]	-
ENSG00000167123	2469.67	2389.3	2472.54	1560.44	1650.98	1662.39	2443.84	1624.6	0.589024	1.97e-16	4.25e-14	CERCAM	9	128411751	128437351	+	6059	protein_coding	cerebral endothelial cell adhesion molecule [Source:HGNC Symbol;Acc:HGNC:23723]	-
ENSG00000105655	4622.97	4750.31	4775.58	3218.15	3271.59	3402.13	4716.29	3297.29	0.516367	2.54e-16	5.33e-14	ISYNA1	19	18434388	18438301	-	3284	protein_coding	inositol-3-phosphate synthase 1 [Source:HGNC Symbol;Acc:HGNC:29821]	-
ENSG00000130751	2449.23	2610.42	2539.53	1382.93	1476.13	1739.74	2533.06	1532.93	0.724685	2.79e-16	5.79e-14	NPAS1	19	47019820	47045775	+	2582	protein_coding	neuronal PAS domain protein 1 [Source:HGNC Symbol;Acc:HGNC:7894]	Others
ENSG00000020129	2479.41	2582.12	2485.74	1409.01	1610.49	1704.58	2515.76	1574.69	0.675758	2.93e-16	6e-14	NCDN	1	35557473	35567274	+	4917	protein_coding	neurochondrin [Source:HGNC Symbol;Acc:HGNC:17597]	-
ENSG00000149809	978.33	1077.28	951.056	547.557	516.277	622.769	1002.22	562.201	0.834551	1.1e-15	2.05e-13	TM7SF2	11	65111845	65116384	+	3408	protein_coding	transmembrane 7 superfamily member 2 [Source:HGNC Symbol;Acc:HGNC:11863]	-
ENSG00000104870	840.098	866.646	882.036	507.443	506.154	502.233	862.927	505.277	0.772034	1.15e-15	2.11e-13	FCGRT	19	49506816	49526333	+	4173	protein_coding	Fc fragment of IgG receptor and transporter [Source:HGNC Symbol;Acc:HGNC:3621]	-
ENSG00000124006	3728.36	4010.46	3805.24	2189.23	2530.77	2663.84	3848.02	2461.28	0.644545	1.39e-15	2.52e-13	OBSL1	2	219550729	219571859	-	9611	protein_coding	obscurin like 1 [Source:HGNC Symbol;Acc:HGNC:29092]	-
ENSG00000103187	4714.48	5107.66	4638.56	3026.61	3436.32	3206.26	4820.23	3223.06	0.580382	1.48e-15	2.63e-13	COTL1	16	84565594	84618077	-	6762	protein_coding	coactosin like F-actin binding protein 1 [Source:HGNC Symbol;Acc:HGNC:18304]	-
ENSG00000160991	1103.91	1179.98	1122.59	630.794	660.761	736.274	1135.49	675.943	0.74839	2.41e-15	4.08e-13	ORAI2	7	102433106	102456821	+	11103	protein_coding	ORAI calcium release-activated calcium modulator 2 [Source:HGNC Symbol;Acc:HGNC:21667]	-
ENSG00000105520	1752.23	1724.91	1632.12	1115.17	1126.42	1078.8	1703.09	1106.8	0.621671	2.7e-15	4.42e-13	PLPPR2	19	11355386	11365698	+	3273	protein_coding	phospholipid phosphatase related 2 [Source:HGNC Symbol;Acc:HGNC:29566]	-
ENSG00000130294	2469.67	2733.03	2582.16	1415.02	1787.18	1556.92	2594.95	1586.38	0.709314	2.77e-15	4.49e-13	KIF1A	2	240713761	240821036	-	16695	protein_coding	kinesin family member 1A [Source:HGNC Symbol;Acc:HGNC:888]	-
ENSG00000123384	1424.18	1528.94	1375.33	881.507	941.446	888.953	1442.82	903.969	0.67404	3.04e-15	4.87e-13	LRP1	12	57128493	57213351	+	20839	protein_coding	LDL receptor related protein 1 [Source:HGNC Symbol;Acc:HGNC:6692]	-
ENSG00000081760	1339.48	1388.52	1300.22	722.054	876.106	817.636	1342.74	805.265	0.736908	3.36e-15	5.29e-13	AACS	12	125065379	125143333	+	16094	protein_coding	acetoacetyl-CoA synthetase [Source:HGNC Symbol;Acc:HGNC:21298]	-
ENSG00000154277	6536.8	6785.41	7906.86	4688.33	4488.2	4754.14	7076.36	4643.56	0.607814	3.53e-15	5.51e-13	UCHL1	4	41256413	41268455	+	2282	protein_coding	ubiquitin C-terminal hydrolase L1 [Source:HGNC Symbol;Acc:HGNC:12513]	-
ENSG00000164076	1081.52	1190.46	1130.71	712.025	684.688	694.086	1134.23	696.933	0.702513	4.92e-15	7.55e-13	CAMKV	3	49857988	49870222	-	3900	protein_coding	CaM kinase like vesicle associated [Source:HGNC Symbol;Acc:HGNC:28788]	-
ENSG00000065054	2137.72	2223.73	2116.28	1243.54	1405.27	1481.59	2159.24	1376.8	0.649036	5.26e-15	7.92e-13	SLC9A3R2	16	2025356	2039026	+	3550	protein_coding	SLC9A3 regulator 2 [Source:HGNC Symbol;Acc:HGNC:11076]	-
ENSG00000130829	3582.34	3805.07	3613.41	1920.46	1992.4	2583.49	3666.94	2165.45	0.760087	6.06e-15	9.04e-13	DUSP9	X	153642492	153651326	+	2776	protein_coding	dual specificity phosphatase 9 [Source:HGNC Symbol;Acc:HGNC:3076]	-
ENSG00000011028	1308.33	1371.75	1273.83	858.441	793.281	836.72	1317.97	829.481	0.668303	7.02e-15	1.04e-12	MRC2	17	62627401	62693597	+	6860	protein_coding	mannose receptor C type 2 [Source:HGNC Symbol;Acc:HGNC:16875]	-
ENSG00000167107	873.196	969.344	887.111	487.386	534.682	557.479	909.884	526.516	0.788778	7.67e-15	1.12e-12	ACSF2	17	50426158	50474845	+	5797	protein_coding	acyl-CoA synthetase family member 2 [Source:HGNC Symbol;Acc:HGNC:26101]	-
ENSG00000099904	3057.65	2957.28	3040.94	2069.89	2157.13	2095.32	3018.62	2107.45	0.518321	1.11e-14	1.58e-12	ZDHHC8	22	20129456	20148007	+	5542	protein_coding	zinc finger DHHC-type containing 8 [Source:HGNC Symbol;Acc:HGNC:18474]	-
ENSG00000001617	990.985	1011.26	981.506	550.566	588.979	641.854	994.584	593.8	0.744157	1.24e-14	1.74e-12	SEMA3F	3	50155045	50189075	+	4826	protein_coding	semaphorin 3F [Source:HGNC Symbol;Acc:HGNC:10728]	-
ENSG00000007264	2821.09	2895.46	2747.61	1707.86	1891.17	2000.9	2821.39	1866.64	0.595867	1.63e-14	2.24e-12	MATK	19	3777970	3802129	-	4141	protein_coding	megakaryocyte-associated tyrosine kinase [Source:HGNC Symbol;Acc:HGNC:6906]	-
ENSG00000172889	2263.3	2329.57	2368	1498.26	1523.06	1654.36	2320.29	1558.56	0.574178	1.89e-14	2.55e-12	EGFL7	9	136658856	136672678	+	2553	protein_coding	EGF like domain multiple 7 [Source:HGNC Symbol;Acc:HGNC:20594]	-
ENSG00000175063	4659.97	5057.35	4869.98	3239.21	3554.12	3389.07	4862.43	3394.13	0.518378	2.29e-14	3.06e-12	UBE2C	20	45812576	45816957	+	1286	protein_coding	ubiquitin conjugating enzyme E2 C [Source:HGNC Symbol;Acc:HGNC:15937]	-
ENSG00000141510	7407.08	8006.25	7545.52	5331.16	5693.77	5441.19	7652.95	5488.71	0.479393	3.38e-14	4.43e-12	TP53	17	7661779	7687550	-	5688	protein_coding	tumor protein p53 [Source:HGNC Symbol;Acc:HGNC:11998]	P53
ENSG00000121753	1714.27	1769.97	1649.38	1081.07	1165.99	1134.04	1711.2	1127.04	0.60215	3.45e-14	4.48e-12	ADGRB2	1	31727117	31764893	-	7756	protein_coding	adhesion G protein-coupled receptor B2 [Source:HGNC Symbol;Acc:HGNC:944]	-
ENSG00000073060	3982.44	4475.75	4199.06	2962.43	2985.39	2848.67	4219.08	2932.16	0.52475	4.47e-14	5.68e-12	SCARB1	12	124776856	124882668	-	7741	protein_coding	scavenger receptor class B member 1 [Source:HGNC Symbol;Acc:HGNC:1664]	-
ENSG00000105357	1303.47	1428.34	1235.26	755.148	835.614	850.783	1322.35	813.848	0.699888	5.9e-14	7.28e-12	MYH14	19	50188186	50310544	+	10392	protein_coding	myosin heavy chain 14 [Source:HGNC Symbol;Acc:HGNC:23212]	-
ENSG00000087088	3244.55	3549.37	3212.48	1980.63	2274.01	2327.35	3335.47	2194	0.604091	6.56e-14	7.91e-12	BAX	19	48954815	48961798	+	2587	protein_coding	BCL2 associated X, apoptosis regulator [Source:HGNC Symbol;Acc:HGNC:959]	-
ENSG00000105329	1888.52	2072.82	2067.56	1193.39	1371.22	1337.95	2009.63	1300.85	0.626985	6.89e-14	8.25e-12	TGFB1	19	41301587	41353911	-	3238	protein_coding	transforming growth factor beta 1 [Source:HGNC Symbol;Acc:HGNC:11766]	-
ENSG00000008735	1732.76	1926.11	1815.84	1035.95	1164.15	1251.57	1824.9	1150.55	0.665246	8.79e-14	1.03e-11	MAPK8IP2	22	50600685	50613981	+	5901	protein_coding	mitogen-activated protein kinase 8 interacting protein 2 [Source:HGNC Symbol;Acc:HGNC:6883]	-
ENSG00000176058	1022.14	1149.59	974.401	590.68	599.102	673.997	1048.71	621.26	0.755385	1.29e-13	1.45e-11	TPRN	9	137191617	137204193	-	5281	protein_coding	taperin [Source:HGNC Symbol;Acc:HGNC:26894]	-
ENSG00000075043	2308.08	2361.01	2155.86	1372.9	1385.02	1632.26	2274.98	1463.39	0.63679	1.48e-13	1.61e-11	KCNQ2	20	63400210	63472677	-	12775	protein_coding	potassium voltage-gated channel subfamily Q member 2 [Source:HGNC Symbol;Acc:HGNC:6296]	-
ENSG00000100065	1011.43	1061.56	960.191	464.321	513.516	662.948	1011.06	546.928	0.886807	1.99e-13	2.1e-11	CARD10	22	37490362	37519542	-	5652	protein_coding	caspase recruitment domain family member 10 [Source:HGNC Symbol;Acc:HGNC:16422]	-
ENSG00000104368	5001.65	5186.25	4993.81	3536.06	3791.55	3677.35	5060.57	3668.32	0.464013	2.61e-13	2.68e-11	PLAT	8	42175233	42207724	-	6618	protein_coding	plasminogen activator, tissue type [Source:HGNC Symbol;Acc:HGNC:9051]	-
ENSG00000126934	7249.38	7261.17	7265.38	4940.05	5387.32	5463.29	7258.64	5263.55	0.463603	3.15e-13	3.21e-11	MAP2K2	19	4090321	4124129	-	5236	protein_coding	mitogen-activated protein kinase kinase 2 [Source:HGNC Symbol;Acc:HGNC:6842]	-
ENSG00000120889	1958.61	2014.14	1898.05	1268.61	1283.79	1401.23	1956.93	1317.88	0.570508	3.17e-13	3.21e-11	TNFRSF10B	8	23020133	23069179	-	5158	protein_coding	TNF receptor superfamily member 10b [Source:HGNC Symbol;Acc:HGNC:11905]	-
ENSG00000149257	2231.18	2499.33	2387.28	1320.76	1491.77	1678.46	2372.6	1497	0.664277	4.18e-13	4.07e-11	SERPINH1	11	75562056	75572783	+	6281	protein_coding	serpin family H member 1 [Source:HGNC Symbol;Acc:HGNC:1546]	-
ENSG00000247596	1900.2	2118.93	1951.85	1119.18	1047.28	1410.27	1990.33	1192.24	0.739731	7.79e-13	7.2e-11	TWF2	3	52228610	52239260	-	1824	protein_coding	twinfilin actin binding protein 2 [Source:HGNC Symbol;Acc:HGNC:9621]	-
ENSG00000102109	3453.85	3447.72	3600.21	2166.16	2272.17	2621.66	3500.59	2353.33	0.573026	8.23e-13	7.57e-11	PCSK1N	X	48831094	48835633	-	1363	protein_coding	proprotein convertase subtilisin/kexin type 1 inhibitor [Source:HGNC Symbol;Acc:HGNC:17301]	-
ENSG00000161714	2474.54	2562.21	2444.12	1617.6	1715.4	1824.11	2493.63	1719.04	0.536603	8.39e-13	7.67e-11	PLCD3	17	45108967	45133354	-	6740	protein_coding	phospholipase C delta 3 [Source:HGNC Symbol;Acc:HGNC:9061]	-
ENSG00000141756	8211.16	8534.42	8435.68	5689.18	6304.83	6289.97	8393.75	6094.66	0.461669	8.76e-13	7.93e-11	FKBP10	17	41812680	41823217	+	4273	protein_coding	FK506 binding protein 10 [Source:HGNC Symbol;Acc:HGNC:18169]	-
ENSG00000173581	1277.18	1345.55	1328.64	817.324	875.186	901.006	1317.12	864.505	0.607205	1.22e-12	1.06e-10	CCDC106	19	55641062	55653161	+	2709	protein_coding	coiled-coil domain containing 106 [Source:HGNC Symbol;Acc:HGNC:30181]	-
ENSG00000196557	1796.04	2008.9	1796.55	1142.25	1313.24	1217.41	1867.16	1224.3	0.608254	1.48e-12	1.26e-10	CACNA1H	16	1153121	1221772	+	8606	protein_coding	calcium voltage-gated channel subunit alpha1 H [Source:HGNC Symbol;Acc:HGNC:1395]	-
ENSG00000107957	2397.64	2715.21	2486.75	1766.02	1715.4	1781.92	2533.2	1754.45	0.52985	2.47e-12	2.06e-10	SH3PXD2A	10	103594027	103855543	-	11756	protein_coding	SH3 and PX domains 2A [Source:HGNC Symbol;Acc:HGNC:23664]	-
ENSG00000167972	1385.24	1532.09	1365.18	885.518	984.699	920.091	1427.5	930.103	0.617368	2.76e-12	2.29e-10	ABCA3	16	2275881	2340746	-	7804	protein_coding	ATP binding cassette subfamily A member 3 [Source:HGNC Symbol;Acc:HGNC:33]	-
ENSG00000187244	862.488	854.07	788.656	492.4	522.719	537.389	835.071	517.503	0.69029	5.37e-12	4.21e-10	BCAM	19	44809059	44821421	+	5009	protein_coding	basal cell adhesion molecule (Lutheran blood group) [Source:HGNC Symbol;Acc:HGNC:6722]	-
ENSG00000090013	1390.1	1515.32	1340.82	840.39	940.526	971.319	1415.41	917.412	0.625235	7.54e-12	5.66e-10	BLVRB	19	40447765	40465840	-	1689	protein_coding	biliverdin reductase B [Source:HGNC Symbol;Acc:HGNC:1063]	-
ENSG00000173898	2400.56	2525.53	2480.66	1768.03	1754.05	1800	2468.92	1774.03	0.476815	8.56e-12	6.31e-10	SPTBN2	11	66685248	66729226	-	9642	protein_coding	spectrin beta, non-erythrocytic 2 [Source:HGNC Symbol;Acc:HGNC:11276]	-
ENSG00000184916	2226.31	2002.61	2113.23	1382.93	1339.01	1550.9	2114.05	1424.28	0.570297	8.6e-12	6.31e-10	JAG2	14	105140981	105168824	-	6397	protein_coding	jagged 2 [Source:HGNC Symbol;Acc:HGNC:6189]	-
ENSG00000160767	6010.16	6282.39	5987.49	4393.5	4731.16	4350.34	6093.35	4491.67	0.439784	8.67e-12	6.33e-10	FAM189B	1	155247205	155255483	-	4468	protein_coding	family with sequence similarity 189 member B [Source:HGNC Symbol;Acc:HGNC:1233]	-
ENSG00000145506	1162.31	1120.25	1173.34	697.985	759.231	797.546	1151.97	751.587	0.616103	1.09e-11	7.83e-10	NKD2	5	1008829	1038943	+	2885	protein_coding	naked cuticle homolog 2 [Source:HGNC Symbol;Acc:HGNC:17046]	-
ENSG00000087077	4380.58	4717.82	4338.12	2613.43	2763.6	3400.12	4478.84	2925.72	0.61442	1.16e-11	8.26e-10	TRIP6	7	100867138	100873454	+	2802	protein_coding	thyroid hormone receptor interactor 6 [Source:HGNC Symbol;Acc:HGNC:12311]	-
ENSG00000196700	1708.43	2070.73	1920.38	1136.23	1194.52	1337.95	1899.85	1222.9	0.635408	1.17e-11	8.31e-10	ZNF512B	20	63956702	63969865	-	5919	protein_coding	zinc finger protein 512B [Source:HGNC Symbol;Acc:HGNC:29212]	zf-C2H2
ENSG00000162512	2348.97	2608.32	2364.95	1635.65	1685.95	1789.96	2440.75	1703.85	0.518404	2.15e-11	1.46e-09	SDC3	1	30869467	30908761	-	7067	protein_coding	syndecan 3 [Source:HGNC Symbol;Acc:HGNC:10660]	-
ENSG00000168268	10987.5	11874.2	11636	8419.95	8783.15	8852.36	11499.2	8685.15	0.404847	2.16e-11	1.47e-09	NT5DC2	3	52524385	52535054	-	4719	protein_coding	5'-nucleotidase domain containing 2 [Source:HGNC Symbol;Acc:HGNC:25717]	-
ENSG00000129250	5308.29	5505.87	5154.18	3862.99	4017.94	4042.98	5322.78	3974.63	0.421282	2.37e-11	1.58e-09	KIF1C	17	4997948	5028401	+	8580	protein_coding	kinesin family member 1C [Source:HGNC Symbol;Acc:HGNC:6317]	-
ENSG00000100350	5410.51	5866.36	5878.89	4223.01	4305.99	3794.87	5718.59	4107.96	0.477037	2.62e-11	1.73e-09	FOXRED2	22	36487190	36507101	-	5577	protein_coding	FAD dependent oxidoreductase domain containing 2 [Source:HGNC Symbol;Acc:HGNC:26264]	-
ENSG00000125967	971.516	914.851	1009.93	536.526	642.355	627.791	965.431	602.224	0.68045	2.69e-11	1.77e-09	NECAB3	20	33657087	33674463	-	4342	protein_coding	N-terminal EF-hand calcium binding protein 3 [Source:HGNC Symbol;Acc:HGNC:15851]	-
ENSG00000160789	2754.9	3013.87	2778.06	1849.26	2039.34	2098.33	2848.94	1995.64	0.513347	2.82e-11	1.85e-09	LMNA	1	156082573	156140089	+	6985	protein_coding	lamin A/C [Source:HGNC Symbol;Acc:HGNC:6636]	-
ENSG00000175115	1505.95	1691.37	1584.42	1042.97	1145.75	968.306	1593.91	1052.34	0.59817	2.87e-11	1.88e-09	PACS1	11	66070363	66244747	+	9037	protein_coding	phosphofurin acidic cluster sorting protein 1 [Source:HGNC Symbol;Acc:HGNC:30032]	-
ENSG00000168243	2289.58	2515.05	2357.85	1621.61	1766.02	1665.41	2387.5	1684.34	0.502865	3.13e-11	2.04e-09	GNG4	1	235547687	235650754	-	5401	protein_coding	G protein subunit gamma 4 [Source:HGNC Symbol;Acc:HGNC:4407]	-
ENSG00000142156	2695.52	2733.03	2788.21	1755.99	2043.94	1970.76	2738.92	1923.57	0.509501	3.51e-11	2.25e-09	COL6A1	21	45981737	46005050	+	5343	protein_coding	collagen type VI alpha 1 chain [Source:HGNC Symbol;Acc:HGNC:2211]	-
ENSG00000014216	2759.77	2951	2694.83	1932.5	1979.52	2102.35	2801.86	2004.79	0.482899	4.8e-11	3e-09	CAPN1	11	65180566	65212006	+	7553	protein_coding	calpain 1 [Source:HGNC Symbol;Acc:HGNC:1476]	-
ENSG00000197530	972.489	931.618	897.261	537.529	579.776	647.881	933.789	588.395	0.666587	5.43e-11	3.36e-09	MIB2	1	1615415	1630610	+	8767	protein_coding	mindbomb E3 ubiquitin protein ligase 2 [Source:HGNC Symbol;Acc:HGNC:30577]	-
ENSG00000099864	1812.59	1991.08	1818.88	1204.43	1292.07	1372.1	1874.18	1289.53	0.53923	8.51e-11	5.03e-09	PALM	19	708939	748329	+	4908	protein_coding	paralemmin [Source:HGNC Symbol;Acc:HGNC:8594]	-
ENSG00000160796	1923.56	2035.1	1895.01	1325.77	1421.83	1401.23	1951.22	1382.94	0.49633	9.13e-11	5.34e-09	NBEAL2	3	46979683	47009703	+	9819	protein_coding	neurobeachin like 2 [Source:HGNC Symbol;Acc:HGNC:31928]	-
ENSG00000179218	13309.2	14430.1	13253.9	9753.74	10404.7	10614.2	13664.4	10257.5	0.413684	9.38e-11	5.45e-09	CALR	19	12938578	12944489	+	2714	protein_coding	calreticulin [Source:HGNC Symbol;Acc:HGNC:1455]	-
ENSG00000102096	973.463	1048.99	1068.8	612.743	664.442	719.198	1030.42	665.461	0.630622	9.64e-11	5.58e-09	PIM2	X	48913182	48919024	-	2761	protein_coding	Pim-2 proto-oncogene, serine/threonine kinase [Source:HGNC Symbol;Acc:HGNC:8987]	-
ENSG00000101199	3259.15	3340.83	3346.46	2058.86	2289.66	2552.35	3315.48	2300.29	0.527399	1.1e-10	6.24e-09	ARFGAP1	20	63272785	63289793	+	6613	protein_coding	ADP ribosylation factor GTPase activating protein 1 [Source:HGNC Symbol;Acc:HGNC:15852]	-
ENSG00000088899	1129.22	1110.82	1108.38	701.996	738.064	800.56	1116.14	746.873	0.579744	1.53e-10	8.43e-09	LZTS3	20	3162617	3173592	-	5395	protein_coding	leucine zipper tumor suppressor family member 3 [Source:HGNC Symbol;Acc:HGNC:30139]	-
ENSG00000105426	3245.52	3499.07	3374.88	2519.16	2549.17	2395.65	3373.16	2488	0.438878	1.57e-10	8.61e-09	PTPRS	19	5158495	5340803	-	8565	protein_coding	protein tyrosine phosphatase, receptor type S [Source:HGNC Symbol;Acc:HGNC:9681]	-
ENSG00000115275	2421	2392.44	2431.94	1696.83	1823.99	1771.88	2415.13	1764.23	0.452876	1.64e-10	8.93e-09	MOGS	2	74461057	74465410	-	3584	protein_coding	mannosyl-oligosaccharide glucosidase [Source:HGNC Symbol;Acc:HGNC:24862]	-
ENSG00000188677	1906.04	2074.92	1912.26	1330.78	1431.95	1412.28	1964.41	1391.67	0.496915	1.9e-10	1.02e-08	PARVB	22	43999211	44172949	+	7403	protein_coding	parvin beta [Source:HGNC Symbol;Acc:HGNC:14653]	-
ENSG00000108479	2537.82	2588.41	2538.52	1717.89	1743.93	1982.82	2554.92	1814.88	0.493576	1.99e-10	1.06e-08	GALK1	17	75751594	75765711	-	2891	protein_coding	galactokinase 1 [Source:HGNC Symbol;Acc:HGNC:4118]	-
ENSG00000064490	1332.67	1265.91	1163.19	791.25	856.78	868.863	1253.92	838.965	0.579762	2.05e-10	1.09e-08	RFXANK	19	19192229	19201869	+	2503	protein_coding	regulatory factor X associated ankyrin containing protein [Source:HGNC Symbol;Acc:HGNC:9987]	Others
ENSG00000186193	2025.78	1991.08	2038.12	1353.85	1446.68	1519.76	2018.33	1440.1	0.487007	2.27e-10	1.19e-08	SAPCD2	9	137062124	137070588	-	3848	protein_coding	suppressor APC domain containing 2 [Source:HGNC Symbol;Acc:HGNC:28055]	-
ENSG00000185813	1211.96	1336.12	1184.51	763.17	769.354	902.011	1244.2	811.512	0.616706	2.27e-10	1.19e-08	PCYT2	17	81900965	81911464	-	6897	protein_coding	phosphate cytidylyltransferase 2, ethanolamine [Source:HGNC Symbol;Acc:HGNC:8756]	-
ENSG00000197785	3770.22	4012.56	3684.46	2543.23	2933.85	2778.35	3822.41	2751.81	0.473797	2.27e-10	1.19e-08	ATAD3A	1	1512151	1534687	+	3069	protein_coding	ATPase family, AAA domain containing 3A [Source:HGNC Symbol;Acc:HGNC:25567]	-
ENSG00000149499	1067.89	1084.62	1043.42	663.888	677.326	770.426	1065.31	703.88	0.598173	2.33e-10	1.21e-08	EML3	11	62602218	62612765	-	5490	protein_coding	echinoderm microtubule associated protein like 3 [Source:HGNC Symbol;Acc:HGNC:26666]	-
ENSG00000160072	1750.29	1926.11	1774.22	1068.04	1192.68	1352.01	1816.87	1204.24	0.593242	2.47e-10	1.28e-08	ATAD3B	1	1471769	1497848	+	7682	protein_coding	ATPase family, AAA domain containing 3B [Source:HGNC Symbol;Acc:HGNC:24007]	-
ENSG00000204580	1174.97	1391.66	1157.1	633.803	733.463	870.872	1241.24	746.046	0.734305	2.57e-10	1.31e-08	DDR1	6	30876421	30900156	+	9122	protein_coding	discoidin domain receptor tyrosine kinase 1 [Source:HGNC Symbol;Acc:HGNC:2730]	-
ENSG00000092010	1216.83	1346.6	1227.14	756.151	916.598	812.613	1263.52	828.454	0.607996	2.89e-10	1.47e-08	PSME1	14	24136158	24138967	+	1781	protein_coding	proteasome activator subunit 1 [Source:HGNC Symbol;Acc:HGNC:9568]	-
ENSG00000039523	1184.7	1290.01	1199.73	780.219	852.179	858.819	1224.82	830.405	0.560247	2.92e-10	1.47e-08	RIPOR1	16	67518418	67546788	+	6729	protein_coding	RHO family interacting cell polarization regulator 1 [Source:HGNC Symbol;Acc:HGNC:25836]	-
ENSG00000100304	6426.8	6747.68	6294.02	4672.29	5002.64	5033.38	6489.5	4902.77	0.404414	3.09e-10	1.55e-08	TTLL12	22	43166622	43187133	-	4622	protein_coding	tubulin tyrosine ligase like 12 [Source:HGNC Symbol;Acc:HGNC:28974]	-
ENSG00000005206	1204.17	1208.27	1257.59	825.347	804.324	885.939	1223.34	838.537	0.545224	3.13e-10	1.56e-08	SPPL2B	19	2328615	2354806	+	7130	protein_coding	signal peptide peptidase like 2B [Source:HGNC Symbol;Acc:HGNC:30627]	-
ENSG00000183048	912.135	848.831	858.691	560.594	540.204	605.693	873.219	568.831	0.619072	3.13e-10	1.56e-08	SLC25A10	17	81712236	81721016	+	2621	protein_coding	solute carrier family 25 member 10 [Source:HGNC Symbol;Acc:HGNC:10980]	-
ENSG00000123143	8524.61	8633.97	8452.93	6080.29	6558.83	6791.2	8537.17	6476.77	0.39845	3.42e-10	1.66e-08	PKN1	19	14433053	14471867	+	4606	protein_coding	protein kinase N1 [Source:HGNC Symbol;Acc:HGNC:9405]	-
ENSG00000136490	1172.05	1314.12	1196.69	605.723	723.34	881.921	1227.62	736.995	0.736084	4.18e-10	1.97e-08	LIMD2	17	63695902	63701172	-	4745	protein_coding	LIM domain containing 2 [Source:HGNC Symbol;Acc:HGNC:28142]	-
ENSG00000155254	1474.8	1482.83	1416.94	1015.89	1073.97	978.35	1458.19	1022.74	0.511343	4.8e-10	2.22e-08	MARVELD1	10	97713173	97718152	+	3379	protein_coding	MARVEL domain containing 1 [Source:HGNC Symbol;Acc:HGNC:28674]	-
ENSG00000149541	1686.04	1776.26	1846.29	1227.49	1296.67	1261.61	1769.53	1261.92	0.487414	5.08e-10	2.34e-08	B3GAT3	11	62615296	62622175	-	2428	protein_coding	beta-1,3-glucuronyltransferase 3 [Source:HGNC Symbol;Acc:HGNC:923]	-
ENSG00000072778	2134.8	2211.15	2276.65	1430.07	1515.7	1698.55	2207.53	1548.11	0.511984	5.26e-10	2.41e-08	ACADVL	17	7217125	7225273	+	4865	protein_coding	acyl-CoA dehydrogenase very long chain [Source:HGNC Symbol;Acc:HGNC:92]	-
ENSG00000132635	1233.38	1152.73	1174.36	734.088	808.005	856.81	1186.82	799.634	0.569796	5.68e-10	2.59e-08	PCED1A	20	2835314	2841190	-	2341	protein_coding	PC-esterase domain containing 1A [Source:HGNC Symbol;Acc:HGNC:16212]	-
ENSG00000167566	1147.71	1167.4	1038.35	723.056	744.506	789.511	1117.82	752.358	0.57127	6.43e-10	2.91e-08	NCKAP5L	12	49791146	49828750	-	8090	protein_coding	NCK associated protein 5 like [Source:HGNC Symbol;Acc:HGNC:29321]	-
ENSG00000051523	1528.34	1672.51	1551.94	956.721	1062.92	1180.25	1584.26	1066.63	0.570616	6.86e-10	3.07e-08	CYBA	16	88643283	88651152	-	3357	protein_coding	cytochrome b-245 alpha chain [Source:HGNC Symbol;Acc:HGNC:2577]	-
ENSG00000007047	1655.86	1875.81	1656.48	1169.33	1258.02	1193.31	1729.38	1206.88	0.518447	6.95e-10	3.1e-08	MARK4	19	45079288	45305283	+	6668	protein_coding	microtubule affinity regulating kinase 4 [Source:HGNC Symbol;Acc:HGNC:13538]	-
ENSG00000181026	2918.44	3473.92	3041.96	1975.62	2061.43	2387.62	3144.77	2141.55	0.554252	7.01e-10	3.12e-08	AEN	15	88621296	88632282	+	6018	protein_coding	apoptosis enhancing nuclease [Source:HGNC Symbol;Acc:HGNC:25722]	-
ENSG00000132382	6789.9	7465.52	6888.81	5311.1	5468.3	5333.72	7048.08	5371.04	0.391901	7.62e-10	3.37e-08	MYBBP1A	17	4538897	4555631	-	6203	protein_coding	MYB binding protein 1a [Source:HGNC Symbol;Acc:HGNC:7546]	-
ENSG00000106211	1990.73	2139.89	2091.92	1453.13	1534.11	1536.83	2074.18	1508.02	0.459614	8.09e-10	3.54e-08	HSPB1	7	76302544	76304295	+	1634	protein_coding	heat shock protein family B (small) member 1 [Source:HGNC Symbol;Acc:HGNC:5246]	-
ENSG00000178752	1041.61	1065.75	1061.69	605.723	674.565	773.439	1056.35	684.576	0.625881	8.73e-10	3.8e-08	ERFE	2	238158982	238168900	+	3572	protein_coding	erythroferrone [Source:HGNC Symbol;Acc:HGNC:26727]	-
ENSG00000234745	1929.4	2089.59	2119.32	1459.15	1503.74	1485.61	2046.11	1482.83	0.464259	9e-10	3.9e-08	HLA-B	6	31269491	31357188	-	3051	protein_coding	major histocompatibility complex, class I, B [Source:HGNC Symbol;Acc:HGNC:4932]	-
ENSG00000166965	1207.09	1322.5	1225.11	783.228	745.426	931.14	1251.57	819.931	0.610594	9.36e-10	4.04e-08	RCCD1	15	90954870	90963125	+	4969	protein_coding	RCC1 domain containing 1 [Source:HGNC Symbol;Acc:HGNC:30457]	-
ENSG00000213445	1481.61	1463.97	1389.54	866.464	1011.39	1054.69	1445.04	977.514	0.56374	9.81e-10	4.22e-08	SIPA1	11	65638097	65650930	+	4668	protein_coding	signal-induced proliferation-associated 1 [Source:HGNC Symbol;Acc:HGNC:10885]	-
ENSG00000113140	1119.48	1389.57	1254.54	759.159	853.099	849.778	1254.53	820.679	0.611568	1.07e-09	4.58e-08	SPARC	5	151661096	151687165	-	4831	protein_coding	secreted protein acidic and cysteine rich [Source:HGNC Symbol;Acc:HGNC:11219]	-
ENSG00000168056	942.312	1042.7	986.581	655.865	683.768	669.979	990.531	669.871	0.563819	1.1e-09	4.7e-08	LTBP3	11	65538805	65558930	-	10298	protein_coding	latent transforming growth factor beta binding protein 3 [Source:HGNC Symbol;Acc:HGNC:6716]	-
ENSG00000167513	9388.07	9901.98	9409.06	6814.38	7750.59	7102.58	9566.37	7222.52	0.405314	1.25e-09	5.23e-08	CDT1	16	88803213	88809258	+	3336	protein_coding	chromatin licensing and DNA replication factor 1 [Source:HGNC Symbol;Acc:HGNC:24576]	-
ENSG00000160949	3733.23	3883.66	3709.83	2819.02	2972.5	2797.44	3775.57	2862.99	0.398947	1.41e-09	5.8e-08	TONSL	8	144428775	144444444	-	7111	protein_coding	tonsoku like, DNA repair protein [Source:HGNC Symbol;Acc:HGNC:7801]	-
ENSG00000169992	1873.92	1954.41	1932.56	1425.05	1417.23	1395.2	1920.29	1412.5	0.442951	1.55e-09	6.31e-08	NLGN2	17	7404874	7419860	+	5550	protein_coding	neuroligin 2 [Source:HGNC Symbol;Acc:HGNC:14290]	-
ENSG00000204386	893.639	1002.88	917.561	523.489	613.826	658.93	938.026	598.748	0.647225	1.55e-09	6.31e-08	NEU1	6	31857659	31862906	-	4822	protein_coding	neuraminidase 1 [Source:HGNC Symbol;Acc:HGNC:7758]	-
ENSG00000131067	1678.25	1735.39	1733.62	1157.29	1252.5	1284.71	1715.75	1231.5	0.478229	1.61e-09	6.49e-08	GGT7	20	34844720	34872860	-	2966	protein_coding	gamma-glutamyltransferase 7 [Source:HGNC Symbol;Acc:HGNC:4259]	-
ENSG00000132386	2372.33	2392.44	2450.21	1659.72	1887.49	1556.92	2405	1701.38	0.498797	1.76e-09	7e-08	SERPINF1	17	1761959	1777574	+	3069	protein_coding	serpin family F member 1 [Source:HGNC Symbol;Acc:HGNC:8824]	-
ENSG00000167552	4594.74	4571.11	4812.12	3222.16	3754.74	3237.39	4659.33	3404.77	0.452271	1.78e-09	7.06e-08	TUBA1A	12	49184796	49189324	-	3421	protein_coding	tubulin alpha 1a [Source:HGNC Symbol;Acc:HGNC:20766]	-
ENSG00000141959	5787.24	6232.09	5864.68	3951.24	4161.5	4797.33	5961.34	4303.36	0.470196	1.79e-09	7.08e-08	PFKL	21	44300051	44327376	+	8926	protein_coding	phosphofructokinase, liver type [Source:HGNC Symbol;Acc:HGNC:8876]	-
ENSG00000250479	3736.15	3693.99	3951.4	2354.7	2572.18	3011.39	3793.85	2646.09	0.519889	1.98e-09	7.75e-08	CHCHD10	22	23765834	23768443	-	1360	protein_coding	coiled-coil-helix-coiled-coil-helix domain containing 10 [Source:HGNC Symbol;Acc:HGNC:15559]	-
ENSG00000136295	5314.13	5648.39	5396.76	3915.13	3998.61	4392.53	5453.1	4102.09	0.410732	2.02e-09	7.89e-08	TTYH3	7	2631951	2664802	+	6129	protein_coding	tweety family member 3 [Source:HGNC Symbol;Acc:HGNC:22222]	-
ENSG00000172819	894.612	919.043	841.436	529.506	627.631	581.586	885.03	579.574	0.609934	2.04e-09	7.96e-08	RARG	12	53210567	53232980	-	5127	protein_coding	retinoic acid receptor gamma [Source:HGNC Symbol;Acc:HGNC:9866]	THR-like
ENSG00000162522	2920.39	3067.32	2914.07	2111	2285.97	2257.04	2967.26	2218	0.419635	2.19e-09	8.51e-08	KIAA1522	1	32741885	32774970	+	5965	protein_coding	KIAA1522 [Source:HGNC Symbol;Acc:HGNC:29301]	-
ENSG00000244486	2005.33	2037.19	1964.03	1400.98	1431.03	1546.88	2002.18	1459.63	0.456073	2.2e-09	8.51e-08	SCARF2	22	20424815	20437826	-	3341	protein_coding	scavenger receptor class F member 2 [Source:HGNC Symbol;Acc:HGNC:19869]	-
ENSG00000160285	2143.56	2243.64	2079.74	1460.15	1520.3	1670.43	2155.65	1550.29	0.475616	2.27e-09	8.72e-08	LSS	21	46188141	46228824	-	7238	protein_coding	lanosterol synthase [Source:HGNC Symbol;Acc:HGNC:6708]	-
ENSG00000089486	1612.05	1832.85	1595.58	1146.26	1198.2	1204.36	1680.16	1182.94	0.505878	2.31e-09	8.85e-08	CDIP1	16	4510675	4538828	-	4268	protein_coding	cell death inducing p53 target 1 [Source:HGNC Symbol;Acc:HGNC:13234]	zf-LITAF-like
ENSG00000125503	2229.23	2308.61	2213.72	1668.75	1674.91	1698.55	2250.52	1680.74	0.421113	2.37e-09	9.04e-08	PPP1R12C	19	55090913	55117559	-	7726	protein_coding	protein phosphatase 1 regulatory subunit 12C [Source:HGNC Symbol;Acc:HGNC:14947]	-
ENSG00000104812	3975.62	4610.93	4483.26	3016.58	3407.79	3032.48	4356.6	3152.29	0.466441	3.59e-09	1.33e-07	GYS1	19	48968125	48993310	-	4246	protein_coding	glycogen synthase 1 [Source:HGNC Symbol;Acc:HGNC:4706]	-
ENSG00000142227	792.399	867.694	828.241	496.412	592.66	534.376	829.444	541.149	0.614995	3.81e-09	1.39e-07	EMP3	19	48321509	48330553	+	1667	protein_coding	epithelial membrane protein 3 [Source:HGNC Symbol;Acc:HGNC:3335]	-
ENSG00000075240	1365.77	1387.47	1298.19	854.43	818.128	1035.6	1350.48	902.721	0.581684	4.14e-09	1.5e-07	GRAMD4	22	46576012	46679790	+	4885	protein_coding	GRAM domain containing 4 [Source:HGNC Symbol;Acc:HGNC:29113]	-
ENSG00000133315	2022.86	2004.71	1902.11	1310.73	1366.61	1543.86	1976.56	1407.07	0.490492	4.16e-09	1.5e-07	MACROD1	11	63998558	64166106	-	2089	protein_coding	MACRO domain containing 1 [Source:HGNC Symbol;Acc:HGNC:29598]	-
ENSG00000163013	836.204	840.447	810.986	547.557	586.218	543.416	829.213	559.064	0.568221	4.4e-09	1.57e-07	FBXO41	2	73254682	73284431	-	8011	protein_coding	F-box protein 41 [Source:HGNC Symbol;Acc:HGNC:29409]	-
ENSG00000181873	1293.73	1296.3	1329.65	860.447	899.113	989.399	1306.56	916.32	0.511998	4.51e-09	1.6e-07	IBA57	1	228165815	228182257	+	10219	protein_coding	IBA57, iron-sulfur cluster assembly [Source:HGNC Symbol;Acc:HGNC:27302]	-
ENSG00000156521	1340.46	1387.47	1431.15	899.558	925.801	1059.71	1386.36	961.69	0.527845	4.53e-09	1.6e-07	TYSND1	10	70137981	70146676	-	4597	protein_coding	trypsin domain containing 1 [Source:HGNC Symbol;Acc:HGNC:28531]	-
ENSG00000011009	1423.2	1444.06	1520.47	871.479	897.272	1132.03	1462.58	966.928	0.597407	4.71e-09	1.67e-07	LYPLA2	1	23790970	23795539	+	2196	protein_coding	lysophospholipase II [Source:HGNC Symbol;Acc:HGNC:6738]	-
ENSG00000084774	6153.26	6704.71	6207.75	4731.46	4927.18	5012.29	6355.24	4890.31	0.377924	5.06e-09	1.77e-07	CAD	2	27217390	27243943	+	8422	protein_coding	carbamoyl-phosphate synthetase 2, aspartate transcarbamylase, and dihydroorotase [Source:HGNC Symbol;Acc:HGNC:1424]	-
ENSG00000100292	3786.77	4048.19	3950.39	2884.2	3083.86	3031.48	3928.45	2999.85	0.38886	5.4e-09	1.86e-07	HMOX1	22	35380361	35394214	+	2405	protein_coding	heme oxygenase 1 [Source:HGNC Symbol;Acc:HGNC:5013]	-
ENSG00000108852	1616.92	1806.65	1643.29	1139.24	1218.45	1257.59	1688.95	1205.09	0.486681	5.54e-09	1.9e-07	MPP2	17	43875357	43909711	-	6114	protein_coding	membrane palmitoylated protein 2 [Source:HGNC Symbol;Acc:HGNC:7220]	-
ENSG00000173786	2779.24	3132.29	3032.82	1912.44	2050.38	2351.46	2981.45	2104.76	0.502321	6.18e-09	2.1e-07	CNP	17	41966741	41977731	+	7426	protein_coding	2',3'-cyclic nucleotide 3' phosphodiesterase [Source:HGNC Symbol;Acc:HGNC:2158]	-
ENSG00000100418	3500.57	3764.2	3757.54	2659.56	2928.33	2692.97	3674.1	2760.29	0.41223	6.26e-09	2.12e-07	DESI1	22	41598028	41621096	-	4972	protein_coding	desumoylating isopeptidase 1 [Source:HGNC Symbol;Acc:HGNC:24577]	-
ENSG00000176533	880.01	894.94	903.351	533.517	660.761	564.51	892.767	586.263	0.605614	6.27e-09	2.12e-07	GNG7	19	2511219	2702709	-	4561	protein_coding	G protein subunit gamma 7 [Source:HGNC Symbol;Acc:HGNC:4410]	-
ENSG00000171298	3755.62	4101.63	4039.71	2955.41	3076.49	3047.55	3965.65	3026.48	0.389725	6.6e-09	2.23e-07	GAA	17	80101556	80119879	+	5156	protein_coding	glucosidase alpha, acid [Source:HGNC Symbol;Acc:HGNC:4065]	-
ENSG00000165905	1177.89	1185.22	1197.7	870.476	854.94	788.506	1186.94	837.974	0.502062	6.8e-09	2.29e-07	LARGE2	11	45921621	45929096	+	3115	protein_coding	LARGE xylosyl- and glucuronyltransferase 2 [Source:HGNC Symbol;Acc:HGNC:16522]	-
ENSG00000181192	2046.22	2066.54	2207.63	1544.39	1594.84	1556.92	2106.79	1565.39	0.428376	6.84e-09	2.29e-07	DHTKD1	10	12068972	12123225	+	5281	protein_coding	dehydrogenase E1 and transketolase domain containing 1 [Source:HGNC Symbol;Acc:HGNC:23537]	-
ENSG00000071859	4335.8	4652.85	4264.02	2917.3	3098.58	3568.87	4417.56	3194.92	0.467497	8.6e-09	2.84e-07	FAM50A	X	154444126	154450654	+	2567	protein_coding	family with sequence similarity 50 member A [Source:HGNC Symbol;Acc:HGNC:18786]	-
ENSG00000184164	1493.29	1549.9	1426.08	892.538	1045.44	1120.98	1489.76	1019.65	0.546798	8.72e-09	2.87e-07	CRELD2	22	49918167	49927540	+	5165	protein_coding	cysteine rich with EGF like domains 2 [Source:HGNC Symbol;Acc:HGNC:28150]	-
ENSG00000140545	1885.6	2036.15	1993.46	1528.35	1425.51	1374.11	1971.74	1442.66	0.450643	9.41e-09	3.07e-07	MFGE8	15	88898683	88913411	-	6837	protein_coding	milk fat globule-EGF factor 8 protein [Source:HGNC Symbol;Acc:HGNC:7036]	-
ENSG00000100726	4020.4	4264.06	4157.45	2860.13	2873.11	3387.06	4147.3	3040.1	0.448163	1.03e-08	3.35e-07	TELO2	16	1493344	1510457	+	4239	protein_coding	telomere maintenance 2 [Source:HGNC Symbol;Acc:HGNC:29099]	-
ENSG00000105223	4453.59	4436.97	4463.98	3227.18	3610.26	3404.14	4451.51	3413.86	0.382692	1.11e-08	3.55e-07	PLD3	19	40348456	40380439	+	5184	protein_coding	phospholipase D family member 3 [Source:HGNC Symbol;Acc:HGNC:17158]	-
ENSG00000105325	2436.58	2554.88	2420.78	1776.05	1835.04	1944.65	2470.74	1851.91	0.415898	1.16e-08	3.67e-07	FZR1	19	3506273	3538330	+	5802	protein_coding	fizzy and cell division cycle 20 related 1 [Source:HGNC Symbol;Acc:HGNC:24824]	-
ENSG00000139182	1173.02	1363.37	1308.34	794.259	928.562	909.042	1281.58	877.288	0.546091	1.47e-08	4.53e-07	CLSTN3	12	7129698	7158945	+	6902	protein_coding	calsyntenin 3 [Source:HGNC Symbol;Acc:HGNC:18371]	-
ENSG00000125912	5424.13	5710.22	5439.39	4053.53	4184.51	4512.06	5524.58	4250.03	0.378388	1.47e-08	4.53e-07	NCLN	19	3185563	3209575	+	4175	protein_coding	nicalin [Source:HGNC Symbol;Acc:HGNC:26923]	-
ENSG00000197157	8557.71	9346.57	8466.13	6357.08	6987.68	6901.69	8790.14	6748.82	0.381136	1.73e-08	5.25e-07	SND1	7	127652180	128092609	+	6500	protein_coding	staphylococcal nuclease and tudor domain containing 1 [Source:HGNC Symbol;Acc:HGNC:30646]	-
ENSG00000156515	4809.88	5263.8	4880.13	3715.57	3954.44	3857.15	4984.6	3842.39	0.375282	1.75e-08	5.3e-07	HK1	10	69269984	69401884	+	6296	protein_coding	hexokinase 1 [Source:HGNC Symbol;Acc:HGNC:4922]	-
ENSG00000213965	1096.12	1051.08	1117.52	798.27	744.506	772.435	1088.24	771.737	0.496246	1.89e-08	5.69e-07	NUDT19	19	32691961	32713796	+	2967	protein_coding	nudix hydrolase 19 [Source:HGNC Symbol;Acc:HGNC:32036]	-
ENSG00000106976	1834.98	1835.99	1847.3	1397.98	1395.14	1352.01	1839.42	1381.71	0.412722	1.99e-08	5.94e-07	DNM1	9	128191655	128255248	+	10775	protein_coding	dynamin 1 [Source:HGNC Symbol;Acc:HGNC:2972]	-
ENSG00000151552	883.904	949.433	889.141	590.68	589.899	673.997	907.493	618.192	0.554051	2.17e-08	6.43e-07	QDPR	4	17460261	17512234	-	3059	protein_coding	quinoid dihydropteridine reductase [Source:HGNC Symbol;Acc:HGNC:9752]	-
ENSG00000110046	2042.32	2006.8	1795.54	1394.97	1490.85	1364.07	1948.22	1416.63	0.459448	2.24e-08	6.59e-07	ATG2A	11	64894546	64917248	-	7870	protein_coding	autophagy related 2A [Source:HGNC Symbol;Acc:HGNC:29028]	-
ENSG00000099949	938.418	913.803	948.011	593.688	580.696	710.158	933.411	628.181	0.572028	2.67e-08	7.7e-07	LZTR1	22	20982013	20999038	+	8935	protein_coding	leucine zipper like transcription regulator 1 [Source:HGNC Symbol;Acc:HGNC:6742]	Others
ENSG00000197457	1625.68	1749.01	1712.31	1151.27	1225.81	1318.86	1695.67	1231.98	0.46075	2.72e-08	7.83e-07	STMN3	20	63639705	63657682	-	3032	protein_coding	stathmin 3 [Source:HGNC Symbol;Acc:HGNC:15926]	-
ENSG00000101220	4560.67	4828.9	4730.92	3369.58	3540.31	3855.14	4706.83	3588.35	0.391421	2.83e-08	8.13e-07	C20orf27	20	3753508	3768387	-	2415	protein_coding	chromosome 20 open reading frame 27 [Source:HGNC Symbol;Acc:HGNC:15873]	-
ENSG00000169093	1882.68	2095.88	1889.93	1405	1510.18	1387.17	1956.16	1434.11	0.447344	2.85e-08	8.19e-07	ASMTL	X	1403139	1453762	-	3506	protein_coding	acetylserotonin O-methyltransferase like [Source:HGNC Symbol;Acc:HGNC:751]	-
ENSG00000131368	2123.12	2215.34	2333.49	1650.69	1623.37	1727.68	2223.98	1667.25	0.415738	2.92e-08	8.35e-07	MRPS25	3	15042460	15065335	-	5383	protein_coding	mitochondrial ribosomal protein S25 [Source:HGNC Symbol;Acc:HGNC:14511]	-
ENSG00000015475	1247.98	1304.68	1276.87	894.544	963.533	918.082	1276.51	925.386	0.463607	3.01e-08	8.57e-07	BID	22	17734138	17774770	-	4446	protein_coding	BH3 interacting domain death agonist [Source:HGNC Symbol;Acc:HGNC:1050]	-
ENSG00000173327	2006.31	2156.66	2042.18	1471.18	1616.01	1538.84	2068.38	1542.01	0.42325	3.13e-08	8.87e-07	MAP3K11	11	65597755	65615382	-	10564	protein_coding	mitogen-activated protein kinase kinase kinase 11 [Source:HGNC Symbol;Acc:HGNC:6850]	-
ENSG00000125753	1418.34	1580.29	1621.97	1055	1062	1179.24	1540.2	1098.75	0.487241	3.52e-08	9.78e-07	VASP	19	45506579	45526983	+	3601	protein_coding	vasodilator stimulated phosphoprotein [Source:HGNC Symbol;Acc:HGNC:12652]	-
ENSG00000103260	1352.14	1411.57	1442.32	831.364	818.128	1111.94	1402.01	920.479	0.607531	3.61e-08	1e-06	METRN	16	715115	719655	+	3692	protein_coding	meteorin, glial cell differentiation regulator [Source:HGNC Symbol;Acc:HGNC:14151]	-
ENSG00000110881	1799.93	1897.82	1831.06	1254.57	1419.07	1396.21	1842.94	1356.62	0.441601	3.77e-08	1.04e-06	ASIC1	12	50057548	50083611	+	5745	protein_coding	acid sensing ion channel subunit 1 [Source:HGNC Symbol;Acc:HGNC:100]	-
ENSG00000170275	7014.77	7174.19	7247.11	5425.43	5956.05	5398	7145.36	5593.16	0.353167	4.22e-08	1.14e-06	CRTAP	3	33113979	33147773	+	6695	protein_coding	cartilage associated protein [Source:HGNC Symbol;Acc:HGNC:2379]	-
ENSG00000165795	849.833	968.296	873.916	498.418	566.892	671.988	897.348	579.099	0.631751	4.82e-08	1.29e-06	NDRG2	14	21016763	21070872	-	7550	protein_coding	NDRG family member 2 [Source:HGNC Symbol;Acc:HGNC:14460]	-
ENSG00000064666	1658.78	1776.26	1674.75	1181.36	1317.84	1267.64	1703.26	1255.61	0.43943	5.32e-08	1.4e-06	CNN2	19	1026581	1039068	+	3645	protein_coding	calponin 2 [Source:HGNC Symbol;Acc:HGNC:2156]	-
ENSG00000100139	3340.92	3607.01	3562.65	2759.85	2746.11	2448.89	3503.53	2651.62	0.401693	5.39e-08	1.42e-06	MICALL1	22	37905657	37942822	+	5968	protein_coding	MICAL like 1 [Source:HGNC Symbol;Acc:HGNC:29804]	-
ENSG00000169733	1315.15	1408.43	1419.99	952.71	992.981	1059.71	1381.19	1001.8	0.463208	5.43e-08	1.43e-06	RFNG	17	82047902	82051831	-	3865	protein_coding	RFNG O-fucosylpeptide 3-beta-N-acetylglucosaminyltransferase [Source:HGNC Symbol;Acc:HGNC:9974]	-
ENSG00000156873	1696.75	1697.66	1641.26	1116.17	1220.29	1322.88	1678.55	1219.78	0.460608	5.47e-08	1.44e-06	PHKG2	16	30748270	30761176	+	7509	protein_coding	phosphorylase kinase catalytic subunit gamma 2 [Source:HGNC Symbol;Acc:HGNC:8931]	-
ENSG00000171246	2209.76	2298.13	2290.86	1762.01	1694.23	1752.79	2266.25	1736.35	0.384315	5.62e-08	1.47e-06	NPTX1	17	80467148	80477843	-	6703	protein_coding	neuronal pentraxin 1 [Source:HGNC Symbol;Acc:HGNC:7952]	-
ENSG00000033100	828.417	864.55	846.511	487.386	569.653	629.8	846.493	562.28	0.590012	5.77e-08	1.51e-06	CHPF2	7	151232489	151238827	+	4205	protein_coding	chondroitin polymerizing factor 2 [Source:HGNC Symbol;Acc:HGNC:29270]	-
ENSG00000108179	5796	6073.85	5814.94	4558.97	4652.01	4818.42	5894.93	4676.47	0.334023	6.04e-08	1.56e-06	PPIF	10	79347469	79355337	+	2674	protein_coding	peptidylprolyl isomerase F [Source:HGNC Symbol;Acc:HGNC:9259]	-
ENSG00000162302	1122.4	1265.91	1089.1	745.119	758.31	882.926	1159.14	795.452	0.543279	6.16e-08	1.59e-06	RPS6KA4	11	64359148	64372215	+	3807	protein_coding	ribosomal protein S6 kinase A4 [Source:HGNC Symbol;Acc:HGNC:10433]	-
ENSG00000188883	885.851	957.816	897.261	526.497	616.587	683.037	913.643	608.707	0.585619	6.36e-08	1.64e-06	KLRG2	7	139452690	139483712	-	2197	protein_coding	killer cell lectin like receptor G2 [Source:HGNC Symbol;Acc:HGNC:24778]	-
ENSG00000116478	8684.26	9190.43	8749.31	6281.87	6794.42	7375.8	8874.67	6817.36	0.380456	6.49e-08	1.66e-06	HDAC1	1	32292086	32333635	+	3963	protein_coding	histone deacetylase 1 [Source:HGNC Symbol;Acc:HGNC:4852]	-
ENSG00000105397	2637.11	2558.02	2530.4	1962.58	2035.66	1974.78	2575.18	1991.01	0.37111	6.61e-08	1.69e-06	TYK2	19	10350529	10380676	-	6773	protein_coding	tyrosine kinase 2 [Source:HGNC Symbol;Acc:HGNC:12440]	-
ENSG00000128294	1011.43	1088.81	977.446	618.76	727.021	757.368	1025.89	701.049	0.548863	6.89e-08	1.75e-06	TPST2	22	26521983	26596717	-	6957	protein_coding	tyrosylprotein sulfotransferase 2 [Source:HGNC Symbol;Acc:HGNC:12021]	-
ENSG00000141577	1404.71	1493.31	1381.42	978.784	1009.55	1113.95	1426.48	1034.09	0.464128	7.8e-08	1.95e-06	CEP131	17	81189593	81222999	-	3966	protein_coding	centrosomal protein 131 [Source:HGNC Symbol;Acc:HGNC:29511]	-
ENSG00000092445	1512.76	1733.29	1536.71	1085.09	1149.43	1217.41	1594.25	1150.64	0.470178	8.18e-08	2.04e-06	TYRO3	15	41557675	41583586	+	10945	protein_coding	TYRO3 protein tyrosine kinase [Source:HGNC Symbol;Acc:HGNC:12446]	-
ENSG00000184986	883.904	854.07	832.301	570.623	551.247	646.876	856.759	589.582	0.539907	8.86e-08	2.19e-06	TMEM121	14	105526603	105530202	+	1904	protein_coding	transmembrane protein 121 [Source:HGNC Symbol;Acc:HGNC:20511]	-
ENSG00000130827	816.735	848.831	819.106	607.728	581.617	532.367	828.224	573.904	0.528951	9.03e-08	2.22e-06	PLXNA3	X	154458281	154477779	+	11710	protein_coding	plexin A3 [Source:HGNC Symbol;Acc:HGNC:9101]	-
ENSG00000169515	1146.74	1248.1	1298.19	839.387	825.491	948.216	1231.01	871.031	0.499216	9.49e-08	2.33e-06	CCDC8	19	46410329	46413662	-	3334	protein_coding	coiled-coil domain containing 8 [Source:HGNC Symbol;Acc:HGNC:25367]	-
ENSG00000176014	2594.28	2744.55	2526.34	1971.61	2093.64	1946.66	2621.72	2003.97	0.387327	9.67e-08	2.37e-06	TUBB6	18	12307669	12344320	+	4117	protein_coding	tubulin beta 6 class V [Source:HGNC Symbol;Acc:HGNC:20776]	-
ENSG00000148300	2225.34	2255.16	2185.3	1651.7	1683.19	1773.89	2221.93	1702.93	0.383851	1.03e-07	2.49e-06	REXO4	9	133406059	133418096	-	2654	protein_coding	REX4 homolog, 3'-5' exonuclease [Source:HGNC Symbol;Acc:HGNC:12820]	-
ENSG00000138111	807.001	773.379	761.251	550.566	557.689	521.318	780.544	543.191	0.522897	1.09e-07	2.61e-06	MFSD13A	10	102461395	102477045	+	3526	protein_coding	major facilitator superfamily domain containing 13A [Source:HGNC Symbol;Acc:HGNC:26196]	-
ENSG00000113758	7251.32	8024.07	7175.05	5158.67	5890.71	5971.55	7483.48	5673.64	0.399312	1.11e-07	2.65e-06	DBN1	5	177456608	177474401	-	5119	protein_coding	drebrin 1 [Source:HGNC Symbol;Acc:HGNC:2695]	-
ENSG00000126391	934.524	1028.03	1105.34	682.942	707.695	750.336	1022.63	713.658	0.518789	1.13e-07	2.69e-06	FRMD8	11	65386599	65413525	+	4091	protein_coding	FERM domain containing 8 [Source:HGNC Symbol;Acc:HGNC:25462]	-
ENSG00000117266	1177.89	1324.59	1246.42	849.416	967.214	851.787	1249.64	889.472	0.489579	1.18e-07	2.78e-06	CDK18	1	205504595	205532793	+	6831	protein_coding	cyclin dependent kinase 18 [Source:HGNC Symbol;Acc:HGNC:8751]	-
ENSG00000124570	1483.56	1519.51	1445.36	1124.2	1114.46	1095.87	1482.81	1111.51	0.415732	1.2e-07	2.82e-06	SERPINB6	6	2948159	2972165	-	13201	protein_coding	serpin family B member 6 [Source:HGNC Symbol;Acc:HGNC:8950]	-
ENSG00000251322	1560.46	1731.2	1604.72	1194.4	1271.83	1061.72	1632.12	1175.98	0.472207	1.34e-07	3.11e-06	SHANK3	22	50674415	50733298	+	7455	protein_coding	SH3 and multiple ankyrin repeat domains 3 [Source:HGNC Symbol;Acc:HGNC:14294]	-
ENSG00000198832	1593.56	1625.35	1612.84	1104.14	1157.71	1291.74	1610.58	1184.53	0.443379	1.43e-07	3.3e-06	SELENOM	22	31104772	31120069	-	3187	protein_coding	selenoprotein M [Source:HGNC Symbol;Acc:HGNC:30397]	-
ENSG00000184216	15156.8	16588.9	14785.5	11104.6	11740.9	12927.5	15510.4	11924.3	0.379317	1.6e-07	3.64e-06	IRAK1	X	154010500	154019980	-	4001	protein_coding	interleukin 1 receptor associated kinase 1 [Source:HGNC Symbol;Acc:HGNC:6112]	-
ENSG00000105953	2065.69	2205.91	2186.31	1575.48	1729.21	1591.07	2152.64	1631.92	0.399054	1.61e-07	3.66e-06	OGDH	7	44606572	44709066	+	5210	protein_coding	oxoglutarate dehydrogenase [Source:HGNC Symbol;Acc:HGNC:8124]	-
ENSG00000125354	2153.3	2189.14	2016.81	1649.69	1644.54	1531.81	2119.75	1608.68	0.397857	1.62e-07	3.68e-06	2020-09-06	X	119615724	119693370	-	6245	protein_coding	septin 6 [Source:HGNC Symbol;Acc:HGNC:15848]	-
ENSG00000178209	2500.83	2820	2500.96	1863.3	2068.79	1938.62	2607.26	1956.9	0.413528	1.7e-07	3.85e-06	PLEC	8	143915147	143976734	-	16991	protein_coding	plectin [Source:HGNC Symbol;Acc:HGNC:9069]	-
ENSG00000276043	5339.44	5638.96	5443.45	4424.58	4132.97	4456.82	5473.95	4338.13	0.335598	1.72e-07	3.89e-06	UHRF1	19	4903080	4962154	+	5145	protein_coding	ubiquitin like with PHD and ring finger domains 1 [Source:HGNC Symbol;Acc:HGNC:12556]	-
ENSG00000228594	911.161	879.221	917.561	594.691	646.036	673.997	902.648	638.241	0.500062	1.75e-07	3.94e-06	FNDC10	1	1598012	1600096	-	2085	protein_coding	fibronectin type III domain containing 10 [Source:HGNC Symbol;Acc:HGNC:42951]	-
ENSG00000185085	879.037	957.816	951.056	629.791	635.913	701.117	929.303	655.607	0.503335	1.76e-07	3.96e-06	INTS5	11	62646848	62653302	-	3285	protein_coding	integrator complex subunit 5 [Source:HGNC Symbol;Acc:HGNC:29352]	-
ENSG00000172037	1295.68	1381.18	1334.73	861.45	1036.23	983.373	1337.2	960.352	0.476903	1.92e-07	4.25e-06	LAMB2	3	49121114	49133118	-	6865	protein_coding	laminin subunit beta 2 [Source:HGNC Symbol;Acc:HGNC:6487]	-
ENSG00000115107	1474.8	1564.57	1444.35	1077.06	1177.96	1061.72	1494.57	1105.58	0.43433	2.2e-07	4.82e-06	STEAP3	2	119223831	119265652	+	4562	protein_coding	STEAP3 metalloreductase [Source:HGNC Symbol;Acc:HGNC:24592]	-
ENSG00000099364	4261.82	4506.14	4407.14	3249.24	3440	3626.12	4391.7	3438.46	0.352951	2.21e-07	4.83e-06	FBXL19	16	30923055	30948783	+	4340	protein_coding	F-box and leucine rich repeat protein 19 [Source:HGNC Symbol;Acc:HGNC:25300]	-
ENSG00000112759	2648.79	2794.85	2647.12	1858.29	2211.43	2006.92	2696.92	2025.55	0.412536	2.25e-07	4.9e-06	SLC29A1	6	44219505	44234151	+	4408	protein_coding	solute carrier family 29 member 1 (Augustine blood group) [Source:HGNC Symbol;Acc:HGNC:11003]	-
ENSG00000105376	726.203	739.845	813.016	493.403	512.596	559.488	759.688	521.829	0.541927	2.29e-07	4.97e-06	ICAM5	19	10289981	10296778	+	3906	protein_coding	intercellular adhesion molecule 5 [Source:HGNC Symbol;Acc:HGNC:5348]	-
ENSG00000146828	1194.44	1195.7	1113.46	678.931	681.927	940.18	1167.86	767.013	0.607148	2.35e-07	5.05e-06	SLC12A9	7	100826820	100867009	+	8894	protein_coding	solute carrier family 12 member 9 [Source:HGNC Symbol;Acc:HGNC:17435]	-
ENSG00000126088	2855.17	3314.63	3107.93	2101.98	2328.31	2465.96	3092.58	2298.75	0.427744	2.39e-07	5.11e-06	UROD	1	45012147	45015575	+	2908	protein_coding	uroporphyrinogen decarboxylase [Source:HGNC Symbol;Acc:HGNC:12591]	-
ENSG00000213339	1356.03	1407.38	1431.15	997.838	1057.4	1074.78	1398.19	1043.34	0.422143	2.41e-07	5.15e-06	QTRT1	19	10701430	10713437	+	3430	protein_coding	queuine tRNA-ribosyltransferase catalytic subunit 1 [Source:HGNC Symbol;Acc:HGNC:23797]	-
ENSG00000178927	1211.96	1282.68	1272.81	883.513	910.156	977.346	1255.82	923.672	0.44314	2.49e-07	5.29e-06	CYBC1	17	82442589	82450829	-	7234	protein_coding	cytochrome b-245 chaperone 1 [Source:HGNC Symbol;Acc:HGNC:28672]	-
ENSG00000132205	1150.63	1344.51	1161.16	842.396	906.475	868.863	1218.77	872.578	0.481421	2.49e-07	5.29e-06	EMILIN2	18	2847030	2915993	+	6435	protein_coding	elastin microfibril interfacer 2 [Source:HGNC Symbol;Acc:HGNC:19881]	-
ENSG00000096433	1470.9	1586.58	1323.56	952.71	1151.27	948.216	1460.35	1017.4	0.520616	2.53e-07	5.35e-06	ITPR3	6	33620365	33696574	+	9870	protein_coding	inositol 1,4,5-trisphosphate receptor type 3 [Source:HGNC Symbol;Acc:HGNC:6182]	-
ENSG00000167280	1039.66	1026.98	1009.93	695.979	623.949	805.582	1025.52	708.504	0.534409	2.55e-07	5.38e-06	ENGASE	17	79074939	79088599	+	6173	protein_coding	endo-beta-N-acetylglucosaminidase [Source:HGNC Symbol;Acc:HGNC:24622]	-
ENSG00000115884	873.196	1008.12	964.251	589.677	622.109	731.251	948.522	647.679	0.550367	2.79e-07	5.84e-06	SDC1	2	20200797	20225433	-	3595	protein_coding	syndecan 1 [Source:HGNC Symbol;Acc:HGNC:10658]	-
ENSG00000159842	1637.36	1701.85	1560.06	1096.12	1289.31	1214.4	1633.09	1199.94	0.444119	2.79e-07	5.84e-06	ABR	17	1003518	1229738	-	12426	protein_coding	ABR, RhoGEF and GTPase activating protein [Source:HGNC Symbol;Acc:HGNC:81]	-
ENSG00000068903	1288.86	1384.33	1368.22	837.382	942.366	1071.77	1347.14	950.504	0.503055	2.86e-07	5.97e-06	SIRT2	19	38878555	38899862	-	6224	protein_coding	sirtuin 2 [Source:HGNC Symbol;Acc:HGNC:10886]	-
ENSG00000158792	1093.2	1149.59	1010.94	719.045	729.782	844.756	1084.58	764.528	0.504731	3.08e-07	6.35e-06	SPATA2L	16	89696343	89701705	-	2482	protein_coding	spermatogenesis associated 2 like [Source:HGNC Symbol;Acc:HGNC:28393]	-
ENSG00000142207	2437.55	2703.68	2473.56	1917.45	1989.64	1961.72	2538.26	1956.27	0.375458	3.12e-07	6.42e-06	URB1	21	32311018	32393026	-	11461	protein_coding	URB1 ribosome biogenesis 1 homolog (S. cerevisiae) [Source:HGNC Symbol;Acc:HGNC:17344]	-
ENSG00000196998	1228.51	1234.47	1205.82	846.407	894.512	957.256	1222.93	899.392	0.44337	3.2e-07	6.57e-06	WDR45	X	49071470	49101170	-	5452	protein_coding	WD repeat domain 45 [Source:HGNC Symbol;Acc:HGNC:28912]	-
ENSG00000115255	852.753	825.776	772.416	470.338	621.189	545.425	816.982	545.65	0.581369	3.21e-07	6.58e-06	REEP6	19	1490747	1497927	+	2449	protein_coding	receptor accessory protein 6 [Source:HGNC Symbol;Acc:HGNC:30078]	-
ENSG00000111674	850.806	1006.02	1003.84	603.717	670.884	700.113	953.555	658.238	0.534157	3.23e-07	6.59e-06	ENO2	12	6913745	6923698	+	4281	protein_coding	enolase 2 [Source:HGNC Symbol;Acc:HGNC:3353]	-
ENSG00000172830	799.213	812.153	758.206	547.557	565.052	567.523	789.857	560.044	0.495924	3.47e-07	7.04e-06	SSH3	11	67303448	67312607	+	3641	protein_coding	slingshot protein phosphatase 3 [Source:HGNC Symbol;Acc:HGNC:30581]	-
ENSG00000114993	1294.71	1292.11	1340.82	957.724	972.735	1011.5	1309.21	980.652	0.416952	3.52e-07	7.12e-06	RTKN	2	74425836	74442422	-	5190	protein_coding	rhotekin [Source:HGNC Symbol;Acc:HGNC:10466]	-
ENSG00000149639	819.656	995.542	857.676	638.817	633.152	531.363	890.958	601.111	0.56688	3.65e-07	7.34e-06	SOGA1	20	36777442	36863686	-	15128	protein_coding	suppressor of glucose, autophagy associated 1 [Source:HGNC Symbol;Acc:HGNC:16111]	-
ENSG00000100116	1201.25	1390.62	1347.92	874.487	999.423	964.288	1313.26	946.066	0.472443	3.78e-07	7.56e-06	GCAT	22	37807905	37817176	+	2104	protein_coding	glycine C-acetyltransferase [Source:HGNC Symbol;Acc:HGNC:4188]	-
ENSG00000103653	5140.86	5563.51	5449.54	4046.51	4412.74	4322.22	5384.64	4260.49	0.337643	3.98e-07	7.91e-06	CSK	15	74782057	74803198	+	4570	protein_coding	C-terminal Src kinase [Source:HGNC Symbol;Acc:HGNC:2444]	-
ENSG00000113504	957.887	1001.83	967.296	689.962	698.492	740.292	975.671	709.582	0.459437	4.01e-07	7.94e-06	SLC12A7	5	1050376	1112035	-	5984	protein_coding	solute carrier family 12 member 7 [Source:HGNC Symbol;Acc:HGNC:10915]	-
ENSG00000203485	2645.87	2897.55	2744.56	1926.48	2208.67	2168.64	2762.66	2101.26	0.394451	4.23e-07	8.35e-06	INF2	14	104689606	104722535	+	9488	protein_coding	inverted formin, FH2 and WH2 domain containing [Source:HGNC Symbol;Acc:HGNC:23791]	-
ENSG00000189159	5095.1	5578.18	5149.1	3952.24	4142.18	4351.35	5274.13	4148.59	0.34623	4.53e-07	8.88e-06	JPT1	17	75135248	75168281	-	3414	protein_coding	Jupiter microtubule associated homolog 1 [Source:HGNC Symbol;Acc:HGNC:14569]	-
ENSG00000154930	1087.36	1169.5	1114.47	715.034	793.281	886.944	1123.78	798.419	0.493027	5.04e-07	9.77e-06	ACSS1	20	25006230	25058980	-	8691	protein_coding	acyl-CoA synthetase short chain family member 1 [Source:HGNC Symbol;Acc:HGNC:16091]	-
ENSG00000107719	2143.56	2244.69	2000.57	1558.43	1638.1	1679.47	2129.61	1625.33	0.389732	5.07e-07	9.81e-06	PALD1	10	70478821	70568449	+	4555	protein_coding	phosphatase domain containing, paladin 1 [Source:HGNC Symbol;Acc:HGNC:23530]	-
ENSG00000136279	3149.15	3494.88	3321.08	2017.74	2274.01	2779.36	3321.7	2357.04	0.494962	5.49e-07	1.05e-05	DBNL	7	44044640	44069456	+	12587	protein_coding	drebrin like [Source:HGNC Symbol;Acc:HGNC:2696]	-
ENSG00000128268	839.125	979.823	873.916	562.6	611.986	684.042	897.621	619.542	0.534629	5.71e-07	1.09e-05	MGAT3	22	39457344	39492194	+	5457	protein_coding	mannosyl (beta-1,4-)-glycoprotein beta-1,4-N-acetylglucosaminyltransferase [Source:HGNC Symbol;Acc:HGNC:7046]	-
ENSG00000179364	1603.29	1749.01	1697.08	1269.61	1295.75	1291.74	1683.13	1285.7	0.388316	5.73e-07	1.09e-05	PACS2	14	105300563	105398147	+	12363	protein_coding	phosphofurin acidic cluster sorting protein 2 [Source:HGNC Symbol;Acc:HGNC:23794]	-
ENSG00000164237	1108.77	1041.65	1050.53	754.145	716.898	839.734	1066.98	770.259	0.470858	5.91e-07	1.12e-05	CMBL	5	10275875	10308026	-	3324	protein_coding	carboxymethylenebutenolidase homolog [Source:HGNC Symbol;Acc:HGNC:25090]	-
ENSG00000172831	1262.58	1325.64	1208.87	949.701	914.758	966.297	1265.7	943.585	0.423831	5.93e-07	1.13e-05	CES2	16	66934444	66945096	+	5343	protein_coding	carboxylesterase 2 [Source:HGNC Symbol;Acc:HGNC:1864]	-
ENSG00000102103	1821.35	1907.25	1931.55	1290.67	1461.4	1502.68	1886.72	1418.25	0.411503	6.2e-07	1.17e-05	PQBP1	X	48897912	48903143	+	1903	protein_coding	polyglutamine binding protein 1 [Source:HGNC Symbol;Acc:HGNC:9330]	-
ENSG00000081692	720.362	815.297	799.821	440.252	535.603	582.59	778.493	519.482	0.583093	6.22e-07	1.17e-05	JMJD4	1	227730425	227735411	-	4315	protein_coding	jumonji domain containing 4 [Source:HGNC Symbol;Acc:HGNC:25724]	-
ENSG00000204525	8130.36	8950.45	8380.87	5666.11	6112.5	7251.24	8487.22	6343.28	0.420071	6.94e-07	1.3e-05	HLA-C	6	31268749	31272130	-	2507	protein_coding	major histocompatibility complex, class I, C [Source:HGNC Symbol;Acc:HGNC:4933]	-
ENSG00000158710	13567.1	15141.7	14456.7	10659.3	11509.9	12014.4	14388.5	11394.6	0.33652	7.4e-07	1.37e-05	TAGLN2	1	159918107	159925732	-	2487	protein_coding	transgelin 2 [Source:HGNC Symbol;Acc:HGNC:11554]	-
ENSG00000173801	2692.6	2879.74	2680.62	2143.1	2239.96	2067.19	2750.98	2150.08	0.355231	7.47e-07	1.38e-05	JUP	17	41754604	41786931	-	4942	protein_coding	junction plakoglobin [Source:HGNC Symbol;Acc:HGNC:6207]	-
ENSG00000101224	2571.89	2850.39	2481.68	1975.62	2131.37	1769.87	2634.65	1958.95	0.427069	7.55e-07	1.39e-05	CDC25B	20	3786772	3806121	+	4314	protein_coding	cell division cycle 25B [Source:HGNC Symbol;Acc:HGNC:1726]	-
ENSG00000204590	2087.1	2097.97	2051.32	1526.34	1649.14	1663.4	2078.8	1612.96	0.365898	8.03e-07	1.48e-05	GNL1	6	30541377	30557174	-	8646	protein_coding	G protein nucleolar 1 (putative) [Source:HGNC Symbol;Acc:HGNC:4413]	-
ENSG00000105699	1655.86	1724.91	1696.07	1216.46	1298.51	1357.03	1692.28	1290.67	0.390715	8.1e-07	1.49e-05	LSR	19	35248330	35267964	+	2916	protein_coding	lipolysis stimulated lipoprotein receptor [Source:HGNC Symbol;Acc:HGNC:29572]	-
ENSG00000125746	752.487	886.556	788.656	521.483	517.197	620.76	809.233	553.147	0.549007	8.23e-07	1.5e-05	EML2	19	45606994	45645629	-	8224	protein_coding	echinoderm microtubule associated protein like 2 [Source:HGNC Symbol;Acc:HGNC:18035]	-
ENSG00000107816	1666.57	1687.18	1733.62	1120.19	1241.46	1388.17	1695.79	1249.94	0.440122	8.25e-07	1.5e-05	LZTS2	10	100996618	101007836	+	6547	protein_coding	leucine zipper tumor suppressor 2 [Source:HGNC Symbol;Acc:HGNC:29381]	-
ENSG00000100889	1504	1446.16	1411.87	1022.91	1099.73	1157.15	1454.01	1093.26	0.411468	9.56e-07	1.72e-05	PCK2	14	24094053	24110598	+	4189	protein_coding	phosphoenolpyruvate carboxykinase 2, mitochondrial [Source:HGNC Symbol;Acc:HGNC:8725]	-
ENSG00000185432	823.549	826.824	892.186	610.737	623.029	604.689	847.52	612.818	0.46759	9.59e-07	1.72e-05	METTL7A	12	50923472	50932517	+	4083	protein_coding	methyltransferase like 7A [Source:HGNC Symbol;Acc:HGNC:24550]	-
ENSG00000006118	1856.39	1922.97	1947.79	1329.78	1417.23	1575	1909.05	1440.67	0.406141	9.99e-07	1.78e-05	TMEM132A	11	60924463	60937159	+	7271	protein_coding	transmembrane protein 132A [Source:HGNC Symbol;Acc:HGNC:31092]	-
ENSG00000143537	2499.85	2658.62	2523.29	1728.92	1900.38	2136.5	2560.59	1921.93	0.413889	1.01e-06	1.8e-05	ADAM15	1	155050566	155062775	+	6584	protein_coding	ADAM metallopeptidase domain 15 [Source:HGNC Symbol;Acc:HGNC:193]	-
ENSG00000196642	6004.32	6179.7	5689.08	4341.35	4769.81	4962.06	5957.7	4691.07	0.34478	1.02e-06	1.81e-05	RABL6	9	136807943	136841187	+	10178	protein_coding	RAB, member RAS oncogene family like 6 [Source:HGNC Symbol;Acc:HGNC:24703]	-
ENSG00000100911	953.02	972.487	1001.81	572.629	660.761	778.461	975.771	670.617	0.541122	1.02e-06	1.81e-05	PSME2	14	24143362	24147570	-	3582	protein_coding	proteasome activator subunit 2 [Source:HGNC Symbol;Acc:HGNC:9569]	-
ENSG00000140406	1556.57	1548.85	1508.29	1109.15	1101.57	1258.6	1537.9	1156.44	0.411616	1.03e-06	1.82e-05	TLNRD1	15	81000944	81005788	+	4845	protein_coding	talin rod domain containing 1 [Source:HGNC Symbol;Acc:HGNC:13519]	-
ENSG00000141258	1436.83	1495.41	1538.74	1080.07	1156.79	1161.16	1490.33	1132.68	0.39563	1.03e-06	1.82e-05	SGSM2	17	2337498	2381058	+	9771	protein_coding	small G protein signaling modulator 2 [Source:HGNC Symbol;Acc:HGNC:29026]	-
ENSG00000172009	5041.56	5084.6	5039.48	3647.37	3698.6	4358.38	5055.22	3901.45	0.373885	1.04e-06	1.83e-05	THOP1	19	2785460	2815807	+	7464	protein_coding	thimet oligopeptidase 1 [Source:HGNC Symbol;Acc:HGNC:11793]	-
ENSG00000130158	1253.82	1385.38	1256.57	1004.86	979.177	912.055	1298.59	965.364	0.42744	1.08e-06	1.9e-05	DOCK6	19	11199295	11262481	-	12435	protein_coding	dedicator of cytokinesis 6 [Source:HGNC Symbol;Acc:HGNC:19189]	-
ENSG00000166925	1200.28	1260.67	1151.01	947.695	888.07	831.698	1203.99	889.154	0.437197	1.13e-06	1.97e-05	TSC22D4	7	100463359	100479279	-	3715	protein_coding	TSC22 domain family member 4 [Source:HGNC Symbol;Acc:HGNC:21696]	TSC22
ENSG00000176490	1726.92	1860.09	1757.98	1237.52	1290.23	1471.54	1781.67	1333.1	0.418492	1.23e-06	2.12e-05	DIRAS1	19	2714567	2721418	-	3485	protein_coding	DIRAS family GTPase 1 [Source:HGNC Symbol;Acc:HGNC:19127]	-
ENSG00000126878	1908.96	2167.14	2059.44	1463.16	1588.4	1620.2	2045.18	1557.26	0.39288	1.24e-06	2.14e-05	AIF1L	9	131096476	131123152	+	5299	protein_coding	allograft inflammatory factor 1 like [Source:HGNC Symbol;Acc:HGNC:28904]	-
ENSG00000108639	3961.99	4248.34	4103.65	2962.43	3324.05	3368.98	4104.66	3218.48	0.350697	1.27e-06	2.17e-05	SYNGR2	17	78168558	78173527	+	4074	protein_coding	synaptogyrin 2 [Source:HGNC Symbol;Acc:HGNC:11499]	-
ENSG00000148843	4009.69	4448.5	4172.67	3290.36	3475.9	3259.49	4210.29	3341.92	0.332974	1.32e-06	2.24e-05	PDCD11	10	103396626	103446292	+	7670	protein_coding	programmed cell death 11 [Source:HGNC Symbol;Acc:HGNC:13408]	-
ENSG00000197386	4231.64	4555.39	4227.48	3422.73	3586.33	3420.21	4338.17	3476.42	0.319273	1.37e-06	2.32e-05	HTT	4	3041422	3243960	+	19796	protein_coding	huntingtin [Source:HGNC Symbol;Acc:HGNC:4851]	-
ENSG00000110074	1613.03	1689.28	1656.48	1173.34	1299.43	1311.83	1652.93	1261.53	0.389542	1.41e-06	2.38e-05	FOXRED1	11	126269055	126278131	+	5657	protein_coding	FAD dependent oxidoreductase domain containing 1 [Source:HGNC Symbol;Acc:HGNC:26927]	-
ENSG00000002822	1034.79	1094.05	1067.78	780.219	803.404	806.586	1065.54	796.736	0.419161	1.43e-06	2.41e-05	MAD1L1	7	1815793	2233243	-	7230	protein_coding	mitotic arrest deficient 1 like 1 [Source:HGNC Symbol;Acc:HGNC:6762]	-
ENSG00000112576	1795.07	1875.81	1781.33	1316.74	1368.46	1490.63	1817.4	1391.94	0.384797	1.43e-06	2.41e-05	CCND3	6	41934933	42050357	-	5802	protein_coding	cyclin D3 [Source:HGNC Symbol;Acc:HGNC:1585]	-
ENSG00000108439	776.823	791.194	847.526	609.734	579.776	539.398	805.181	576.303	0.482342	1.56e-06	2.6e-05	PNPO	17	47941506	47949308	+	5226	protein_coding	pyridoxamine 5'-phosphate oxidase [Source:HGNC Symbol;Acc:HGNC:30260]	-
ENSG00000134287	3772.17	4357.33	4092.49	2957.41	3302.88	3224.34	4073.99	3161.54	0.365529	1.56e-06	2.6e-05	ARF3	12	48935723	48957551	-	5002	protein_coding	ADP ribosylation factor 3 [Source:HGNC Symbol;Acc:HGNC:654]	-
ENSG00000130731	2770.47	3034.83	2801.4	2142.09	2224.32	2363.51	2868.9	2243.31	0.354772	1.6e-06	2.66e-05	METTL26	16	634427	636366	-	1830	protein_coding	methyltransferase like 26 [Source:HGNC Symbol;Acc:HGNC:14141]	-
ENSG00000215908	900.453	864.55	959.176	652.857	619.348	700.113	908.06	657.439	0.466538	1.68e-06	2.77e-05	CROCCP2	1	16618253	16657232	-	5606	transcribed_unprocessed_pseudogene	ciliary rootlet coiled-coil, rootletin pseudogene 2 [Source:HGNC Symbol;Acc:HGNC:28170]	-
ENSG00000167291	2566.05	2934.23	2614.64	1955.56	2124.93	2159.6	2704.97	2080.03	0.378727	1.71e-06	2.82e-05	TBC1D16	17	79932343	80035848	-	11555	protein_coding	TBC1 domain family member 16 [Source:HGNC Symbol;Acc:HGNC:28356]	-
ENSG00000088305	2054.98	2172.38	1992.45	1511.3	1616.01	1679.47	2073.27	1602.26	0.371652	1.74e-06	2.85e-05	DNMT3B	20	32762385	32809356	+	4630	protein_coding	DNA methyltransferase 3 beta [Source:HGNC Symbol;Acc:HGNC:2979]	-
ENSG00000103091	2299.32	2368.34	2249.24	1721.9	1724.6	1926.57	2305.63	1791.02	0.364532	1.78e-06	2.91e-05	WDR59	16	74871367	75000173	-	9422	protein_coding	WD repeat domain 59 [Source:HGNC Symbol;Acc:HGNC:25706]	-
ENSG00000185420	688.238	734.605	700.351	479.363	525.48	507.255	707.731	504.033	0.489031	1.79e-06	2.92e-05	SMYD3	1	245749342	246507312	-	5866	protein_coding	SET and MYND domain containing 3 [Source:HGNC Symbol;Acc:HGNC:15513]	-
ENSG00000205352	1419.31	1589.72	1482.92	1037.95	1104.34	1208.37	1497.32	1116.89	0.422733	1.8e-06	2.93e-05	PRR13	12	53441605	53446645	+	2897	protein_coding	proline rich 13 [Source:HGNC Symbol;Acc:HGNC:24528]	-
ENSG00000131584	1044.53	938.953	954.101	715.034	661.681	757.368	979.193	711.361	0.461898	1.81e-06	2.95e-05	ACAP3	1	1292376	1309609	-	8809	protein_coding	ArfGAP with coiled-coil, ankyrin repeat and PH domains 3 [Source:HGNC Symbol;Acc:HGNC:16754]	-
ENSG00000161618	1032.84	1062.61	1002.82	639.82	695.731	841.743	1032.76	725.765	0.509166	1.86e-06	3.02e-05	ALDH16A1	19	49453169	49471048	+	4643	protein_coding	aldehyde dehydrogenase 16 family member A1 [Source:HGNC Symbol;Acc:HGNC:28114]	-
ENSG00000161091	1485.5	1555.14	1501.19	1181.36	1176.12	1156.14	1513.94	1171.21	0.370158	1.87e-06	3.04e-05	MFSD12	19	3538261	3574290	-	5277	protein_coding	major facilitator superfamily domain containing 12 [Source:HGNC Symbol;Acc:HGNC:28299]	-
ENSG00000179958	4410.76	4682.19	4540.1	3178.04	3319.45	3921.44	4544.35	3472.97	0.387964	1.88e-06	3.04e-05	DCTPP1	16	30423619	30430075	-	1581	protein_coding	dCTP pyrophosphatase 1 [Source:HGNC Symbol;Acc:HGNC:28777]	-
ENSG00000082014	1034.79	1080.43	1104.32	762.168	851.258	769.421	1073.18	794.282	0.43344	1.92e-06	3.09e-05	SMARCD3	7	151238764	151277896	-	5198	protein_coding	SWI/SNF related, matrix associated, actin dependent regulator of chromatin, subfamily d, member 3 [Source:HGNC Symbol;Acc:HGNC:11108]	-
ENSG00000167792	6210.69	6865.05	6404.66	4102.67	4551.7	5604.92	6493.47	4753.1	0.450138	1.97e-06	3.16e-05	NDUFV1	11	67605653	67612554	+	5057	protein_coding	NADH:ubiquinone oxidoreductase core subunit V1 [Source:HGNC Symbol;Acc:HGNC:7716]	-
ENSG00000103254	953.993	964.104	964.251	599.706	617.507	788.506	960.783	668.573	0.523633	2.06e-06	3.28e-05	FAM173A	16	720581	722601	+	1923	protein_coding	family with sequence similarity 173 member A [Source:HGNC Symbol;Acc:HGNC:14152]	-
ENSG00000161013	4178.1	4315.41	4354.36	3339.5	3569.76	3491.52	4282.62	3466.93	0.304675	2.13e-06	3.37e-05	MGAT4B	5	179797597	179806952	-	5495	protein_coding	alpha-1,3-mannosyl-glycoprotein 4-beta-N-acetylglucosaminyltransferase B [Source:HGNC Symbol;Acc:HGNC:7048]	-
ENSG00000114631	3775.09	4035.61	3958.51	2902.25	3172.2	3258.49	3923.07	3110.98	0.33446	2.2e-06	3.47e-05	PODXL2	3	127629181	127672809	+	2186	protein_coding	podocalyxin like 2 [Source:HGNC Symbol;Acc:HGNC:17936]	-
ENSG00000164051	1697.72	1819.22	1580.36	1141.25	1201.88	1400.23	1699.1	1247.79	0.445487	2.21e-06	3.49e-05	CCDC51	3	48432164	48440456	-	2410	protein_coding	coiled-coil domain containing 51 [Source:HGNC Symbol;Acc:HGNC:25714]	-
ENSG00000110697	1197.36	1229.23	1224.09	956.721	923.04	896.988	1216.89	925.583	0.394707	2.22e-06	3.5e-05	PITPNM1	11	67491768	67506263	-	6449	protein_coding	phosphatidylinositol transfer protein membrane associated 1 [Source:HGNC Symbol;Acc:HGNC:9003]	-
ENSG00000085733	4306.6	4336.37	4380.75	3443.79	3400.43	3689.4	4341.24	3511.21	0.306248	2.36e-06	3.69e-05	CTTN	11	70398404	70436584	+	6949	protein_coding	cortactin [Source:HGNC Symbol;Acc:HGNC:3338]	-
ENSG00000128011	1213.91	1286.87	1196.69	815.319	922.12	985.381	1232.49	907.607	0.441206	2.46e-06	3.8e-05	LRFN1	19	39306568	39315336	-	3381	protein_coding	leucine rich repeat and fibronectin type III domain containing 1 [Source:HGNC Symbol;Acc:HGNC:29290]	-
ENSG00000188157	2388.88	2560.12	2350.74	1828.2	1839.64	2023	2433.25	1896.94	0.359242	2.53e-06	3.91e-05	AGRN	1	1020123	1056118	+	10758	protein_coding	agrin [Source:HGNC Symbol;Acc:HGNC:329]	-
ENSG00000130635	812.841	976.679	823.166	630.794	594.501	633.818	870.896	619.704	0.49076	2.58e-06	3.96e-05	COL5A1	9	134641774	134844843	+	11189	protein_coding	collagen type V alpha 1 chain [Source:HGNC Symbol;Acc:HGNC:2209]	-
ENSG00000030110	1718.16	1747.96	1697.08	1138.24	1169.68	1461.5	1721.07	1256.47	0.454239	2.59e-06	3.98e-05	BAK1	6	33572547	33580293	-	2212	protein_coding	BCL2 antagonist/killer 1 [Source:HGNC Symbol;Acc:HGNC:949]	-
ENSG00000177666	2743.22	2758.18	2802.42	2116.02	2111.12	2339.4	2767.94	2188.85	0.338805	2.6e-06	3.99e-05	PNPLA2	11	818902	825573	+	3843	protein_coding	patatin like phospholipase domain containing 2 [Source:HGNC Symbol;Acc:HGNC:30802]	-
ENSG00000127586	2833.75	2872.4	2907.98	2155.13	2298.86	2391.63	2871.38	2281.87	0.331466	2.62e-06	4.01e-05	CHTF18	16	788046	800737	+	5916	protein_coding	chromosome transmission fidelity factor 18 [Source:HGNC Symbol;Acc:HGNC:18435]	-
ENSG00000183765	1247.01	1229.23	1329.65	974.772	912.917	993.417	1268.63	960.369	0.40202	2.62e-06	4.01e-05	CHEK2	22	28687743	28742422	-	4493	protein_coding	checkpoint kinase 2 [Source:HGNC Symbol;Acc:HGNC:16627]	-
ENSG00000010322	3667.03	3776.77	3648.93	2979.47	3092.14	2906.93	3697.58	2992.85	0.304872	2.75e-06	4.17e-05	NISCH	3	52455118	52493071	+	9161	protein_coding	nischarin [Source:HGNC Symbol;Acc:HGNC:18006]	-
ENSG00000169710	24156.5	26539.1	24158	19344	21002.6	20556.4	24951.2	20301	0.297512	3.01e-06	4.52e-05	FASN	17	82078333	82098332	-	9364	protein_coding	fatty acid synthase [Source:HGNC Symbol;Acc:HGNC:3594]	-
ENSG00000174938	1903.12	2040.34	2026.96	1477.2	1651.9	1491.63	1990.14	1540.25	0.369152	3.1e-06	4.65e-05	SEZ6L2	16	29871159	29899547	-	4110	protein_coding	seizure related 6 homolog like 2 [Source:HGNC Symbol;Acc:HGNC:30844]	-
ENSG00000116260	1653.91	1921.92	1876.74	1345.83	1356.49	1449.44	1817.52	1383.92	0.393031	3.12e-06	4.67e-05	QSOX1	1	180154834	180204030	+	9311	protein_coding	quiescin sulfhydryl oxidase 1 [Source:HGNC Symbol;Acc:HGNC:9756]	-
ENSG00000106397	1398.87	1507.98	1432.17	1001.85	1189.92	1058.71	1446.34	1083.49	0.415931	3.13e-06	4.68e-05	PLOD3	7	101205977	101218420	-	5671	protein_coding	procollagen-lysine,2-oxoglutarate 5-dioxygenase 3 [Source:HGNC Symbol;Acc:HGNC:9083]	-
ENSG00000073670	946.206	1111.86	1051.54	618.76	653.398	848.774	1036.54	706.977	0.552189	3.16e-06	4.71e-05	ADAM11	17	44759031	44781846	+	4770	protein_coding	ADAM metallopeptidase domain 11 [Source:HGNC Symbol;Acc:HGNC:189]	-
ENSG00000104524	2102.68	1984.8	1875.72	1333.79	1394.22	1677.46	1987.73	1468.49	0.437109	3.18e-06	4.72e-05	PYCR3	8	143603913	143609773	-	3244	protein_coding	pyrroline-5-carboxylate reductase 3 [Source:HGNC Symbol;Acc:HGNC:25846]	-
ENSG00000167645	2914.55	2837.82	2850.12	2098.97	2218.79	2434.83	2867.5	2250.86	0.349424	3.24e-06	4.8e-05	YIF1B	19	38305104	38317273	-	3193	protein_coding	Yip1 interacting factor homolog B, membrane trafficking protein [Source:HGNC Symbol;Acc:HGNC:30511]	-
ENSG00000130702	1603.29	1698.71	1595.58	1301.7	1256.18	1258.6	1632.53	1272.16	0.359772	3.32e-06	4.89e-05	LAMA5	20	62307955	62367312	-	14291	protein_coding	laminin subunit alpha 5 [Source:HGNC Symbol;Acc:HGNC:6485]	-
ENSG00000059145	968.595	951.529	974.401	679.934	762.912	706.14	964.842	716.328	0.429145	3.38e-06	4.96e-05	UNKL	16	1363205	1414751	-	7494	protein_coding	unkempt family like zinc finger [Source:HGNC Symbol;Acc:HGNC:14184]	-
ENSG00000114646	880.984	868.741	909.441	570.623	700.333	642.858	886.389	637.938	0.473759	3.42e-06	5e-05	CSPG5	3	47562239	47580792	-	4366	protein_coding	chondroitin sulfate proteoglycan 5 [Source:HGNC Symbol;Acc:HGNC:2467]	-
ENSG00000122515	1449.49	1499.6	1314.43	1096.12	1114.46	990.404	1421.17	1066.99	0.413175	3.44e-06	5.03e-05	ZMIZ2	7	44748581	44769881	+	7339	protein_coding	zinc finger MIZ-type containing 2 [Source:HGNC Symbol;Acc:HGNC:22229]	zf-MIZ
ENSG00000101098	1883.65	2238.4	1948.8	1307.72	1470.61	1657.37	2023.62	1478.57	0.452546	3.57e-06	5.18e-05	RIMS4	20	44751808	44810338	-	5206	protein_coding	regulating synaptic membrane exocytosis 4 [Source:HGNC Symbol;Acc:HGNC:16183]	-
ENSG00000103335	3301.99	3244.42	3201.31	2549.25	2653.17	2689.96	3249.24	2630.79	0.304601	3.67e-06	5.3e-05	PIEZO1	16	88715338	88785220	-	11292	protein_coding	piezo type mechanosensitive ion channel component 1 [Source:HGNC Symbol;Acc:HGNC:28993]	-
ENSG00000104881	681.424	757.66	673.961	470.338	515.356	517.3	704.348	500.998	0.490883	3.69e-06	5.32e-05	PPP1R13L	19	45379634	45406349	-	5032	protein_coding	protein phosphatase 1 regulatory subunit 13 like [Source:HGNC Symbol;Acc:HGNC:18838]	-
ENSG00000109103	1326.83	1516.37	1465.66	1012.88	1177.04	1001.45	1436.29	1063.79	0.432231	3.83e-06	5.5e-05	UNC119	17	28546707	28552668	-	5128	protein_coding	unc-119 lipid binding chaperone [Source:HGNC Symbol;Acc:HGNC:12565]	-
ENSG00000130165	1884.62	1958.6	1800.61	1311.73	1528.58	1480.58	1881.28	1440.3	0.384949	4.03e-06	5.74e-05	ELOF1	19	11551147	11559236	-	4173	protein_coding	elongation factor 1 homolog [Source:HGNC Symbol;Acc:HGNC:28691]	-
ENSG00000196187	761.248	905.419	810.986	623.774	583.457	571.541	825.884	592.924	0.477725	4.05e-06	5.76e-05	TMEM63A	1	225845536	225882369	-	10339	protein_coding	transmembrane protein 63A [Source:HGNC Symbol;Acc:HGNC:29118]	-
ENSG00000105486	2636.14	2740.36	2588.25	2024.76	2057.74	2233.93	2654.92	2105.48	0.334571	4.16e-06	5.9e-05	LIG1	19	48115445	48170603	-	6576	protein_coding	DNA ligase 1 [Source:HGNC Symbol;Acc:HGNC:6598]	-
ENSG00000128928	2191.26	2508.77	2229.96	1715.88	1801.91	1862.28	2310	1793.36	0.364981	4.64e-06	6.49e-05	IVD	15	40405795	40435947	+	6533	protein_coding	isovaleryl-CoA dehydrogenase [Source:HGNC Symbol;Acc:HGNC:6186]	-
ENSG00000167930	911.161	984.015	916.546	581.654	639.594	765.403	937.241	662.217	0.501198	4.67e-06	6.53e-05	FAM234A	16	234546	268971	+	4699	protein_coding	family with sequence similarity 234 member A [Source:HGNC Symbol;Acc:HGNC:14163]	-
ENSG00000111602	4051.55	4456.88	4289.4	3326.46	3600.13	3359.94	4265.94	3428.84	0.314855	5.03e-06	6.92e-05	TIMELESS	12	56416373	56449403	-	5818	protein_coding	timeless circadian regulator [Source:HGNC Symbol;Acc:HGNC:11813]	-
ENSG00000138073	3272.78	3342.93	3305.86	2470.02	2659.61	2806.48	3307.19	2645.37	0.322087	5.87e-06	7.92e-05	PREB	2	27130756	27134675	-	3221	protein_coding	prolactin regulatory element binding [Source:HGNC Symbol;Acc:HGNC:9356]	Others
ENSG00000149782	1873.92	2166.09	2012.75	1538.38	1636.26	1515.74	2017.58	1563.46	0.367365	6e-06	8.07e-05	PLCB3	11	64251523	64269150	+	4964	protein_coding	phospholipase C beta 3 [Source:HGNC Symbol;Acc:HGNC:9056]	-
ENSG00000044090	725.23	875.029	828.241	588.674	578.856	586.608	809.5	584.713	0.468839	6.28e-06	8.4e-05	CUL7	6	43037617	43053945	-	5628	protein_coding	cullin 7 [Source:HGNC Symbol;Acc:HGNC:21024]	-
ENSG00000169738	3336.06	3454.01	3284.54	2361.72	2526.17	2909.94	3358.2	2599.27	0.36964	6.32e-06	8.45e-05	DCXR	17	82035136	82037732	-	1902	protein_coding	dicarbonyl and L-xylulose reductase [Source:HGNC Symbol;Acc:HGNC:18985]	-
ENSG00000166619	1701.61	1754.25	1773.21	1256.57	1332.56	1457.48	1743.02	1348.87	0.36985	6.35e-06	8.47e-05	BLCAP	20	37492472	37527931	-	7869	protein_coding	BLCAP, apoptosis inducing factor [Source:HGNC Symbol;Acc:HGNC:1055]	-
ENSG00000060971	1206.12	1427.29	1250.48	877.496	977.337	1018.53	1294.63	957.787	0.434295	6.42e-06	8.55e-05	ACAA1	3	38103129	38137242	-	7106	protein_coding	acetyl-CoA acyltransferase 1 [Source:HGNC Symbol;Acc:HGNC:82]	-
ENSG00000072195	857.621	802.721	898.276	556.583	623.029	669.979	852.873	616.53	0.468247	6.44e-06	8.57e-05	SPEG	2	219434846	219498287	+	17910	protein_coding	SPEG complex locus [Source:HGNC Symbol;Acc:HGNC:16901]	-
ENSG00000135148	1469.93	1692.42	1475.81	1092.11	1165.07	1244.53	1546.05	1167.24	0.40523	6.52e-06	8.65e-05	TRAFD1	12	112125501	112153609	+	3940	protein_coding	TRAF-type zinc finger domain containing 1 [Source:HGNC Symbol;Acc:HGNC:24808]	-
ENSG00000197119	1210.99	1373.85	1351.98	1001.85	935.924	1040.63	1312.27	992.8	0.402583	6.6e-06	8.73e-05	SLC25A29	14	100291111	100306547	-	7451	protein_coding	solute carrier family 25 member 29 [Source:HGNC Symbol;Acc:HGNC:20116]	-
ENSG00000188130	2555.34	2835.72	2769.94	2020.75	2223.4	2201.79	2720.33	2148.64	0.340034	6.76e-06	8.91e-05	MAPK12	22	50245450	50261825	-	9424	protein_coding	mitogen-activated protein kinase 12 [Source:HGNC Symbol;Acc:HGNC:6874]	-
ENSG00000273749	2731.54	2633.47	2651.18	2103.98	2128.61	2234.94	2672.06	2155.84	0.309848	6.85e-06	9e-05	CYFIP1	15	22867052	22981063	-	10414	protein_coding	cytoplasmic FMR1 interacting protein 1 [Source:HGNC Symbol;Acc:HGNC:13759]	-
ENSG00000136878	893.639	916.947	931.771	639.82	695.731	712.167	914.119	682.573	0.421145	7.02e-06	9.17e-05	USP20	9	129834698	129881838	+	5521	protein_coding	ubiquitin specific peptidase 20 [Source:HGNC Symbol;Acc:HGNC:12619]	-
ENSG00000168397	1607.19	1711.28	1681.86	1234.51	1298.51	1368.08	1666.78	1300.37	0.358003	7.02e-06	9.17e-05	ATG4B	2	241637213	241673857	+	6638	protein_coding	autophagy related 4B cysteine peptidase [Source:HGNC Symbol;Acc:HGNC:20790]	-
ENSG00000126453	2396.67	2605.18	2508.07	1912.44	2032.9	2045.09	2503.3	1996.81	0.325886	7.18e-06	9.32e-05	BCL2L12	19	49665142	49673916	+	2216	protein_coding	BCL2 like 12 [Source:HGNC Symbol;Acc:HGNC:13787]	-
ENSG00000188735	1689.93	1663.08	1603.7	1321.76	1259.86	1322.88	1652.24	1301.5	0.344525	7.33e-06	9.47e-05	TMEM120B	12	121712752	121783001	+	8449	protein_coding	transmembrane protein 120B [Source:HGNC Symbol;Acc:HGNC:32008]	-
ENSG00000164068	1752.23	1899.91	1849.33	1434.08	1402.51	1497.66	1833.83	1444.75	0.344041	7.61e-06	9.75e-05	RNF123	3	49689499	49721529	+	7458	protein_coding	ring finger protein 123 [Source:HGNC Symbol;Acc:HGNC:21148]	-
ENSG00000137106	3639.78	3653.12	3574.83	2804.98	2948.58	3076.68	3622.58	2943.41	0.29952	7.62e-06	9.76e-05	GRHPR	9	37422666	37436990	+	7226	protein_coding	glyoxylate and hydroxypyruvate reductase [Source:HGNC Symbol;Acc:HGNC:4570]	-
ENSG00000055163	1992.68	2107.41	2018.84	1571.47	1694.23	1589.07	2039.64	1618.26	0.333466	7.89e-06	0.000100597	CYFIP2	5	157266079	157395595	+	10498	protein_coding	cytoplasmic FMR1 interacting protein 2 [Source:HGNC Symbol;Acc:HGNC:13760]	-
ENSG00000100321	2578.7	2865.07	2719.19	1912.44	2035.66	2329.36	2720.99	2092.48	0.378884	7.92e-06	0.000100758	SYNGR1	22	39349925	39385588	+	6953	protein_coding	synaptogyrin 1 [Source:HGNC Symbol;Acc:HGNC:11498]	-
ENSG00000148343	847.886	796.434	799.821	569.62	593.58	639.845	814.714	601.015	0.439229	8.22e-06	0.000104049	MIGA2	9	129036621	129072082	+	6302	protein_coding	mitoguardin 2 [Source:HGNC Symbol;Acc:HGNC:23621]	-
ENSG00000130764	1789.22	1827.61	1945.76	1387.95	1441.16	1530.81	1854.2	1453.3	0.351456	8.24e-06	0.000104101	LRRC47	1	3778558	3796504	-	4516	protein_coding	leucine rich repeat containing 47 [Source:HGNC Symbol;Acc:HGNC:29207]	-
ENSG00000158301	807.001	722.03	732.831	482.372	512.596	604.689	753.954	533.219	0.500392	8.25e-06	0.000104191	GPRASP2	X	102712176	102717733	+	3975	protein_coding	G protein-coupled receptor associated sorting protein 2 [Source:HGNC Symbol;Acc:HGNC:25169]	-
ENSG00000137216	1176.92	1296.3	1160.15	811.307	972.735	918.082	1211.12	900.708	0.426473	8.27e-06	0.000104246	TMEM63B	6	44126914	44155519	+	4425	protein_coding	transmembrane protein 63B [Source:HGNC Symbol;Acc:HGNC:17735]	-
ENSG00000019144	664.875	833.112	794.746	519.477	583.457	505.247	764.244	536.06	0.510377	8.29e-06	0.000104351	PHLDB1	11	118606440	118658038	+	21722	protein_coding	pleckstrin homology like domain family B member 1 [Source:HGNC Symbol;Acc:HGNC:23697]	-
ENSG00000197122	1576.04	1650.5	1556	1148.27	1158.63	1347.99	1594.18	1218.3	0.388157	8.6e-06	0.000107861	SRC	20	37344685	37406050	+	6468	protein_coding	SRC proto-oncogene, non-receptor tyrosine kinase [Source:HGNC Symbol;Acc:HGNC:11283]	-
ENSG00000068001	929.657	1008.12	975.416	655.865	705.854	787.502	971.064	716.407	0.438696	8.66e-06	0.000108418	HYAL2	3	50317790	50322906	-	4545	protein_coding	hyaluronoglucosaminidase 2 [Source:HGNC Symbol;Acc:HGNC:5321]	-
ENSG00000020181	788.505	883.413	868.841	592.686	609.225	664.957	846.92	622.289	0.444487	8.87e-06	0.000110611	ADGRA2	8	37784191	37844896	+	7061	protein_coding	adhesion G protein-coupled receptor A2 [Source:HGNC Symbol;Acc:HGNC:17849]	-
ENSG00000037757	2078.34	2001.56	2216.76	1731.93	1574.6	1651.34	2098.89	1652.62	0.345187	9.06e-06	0.000112657	MRI1	19	13764532	13774282	+	3456	protein_coding	methylthioribose-1-phosphate isomerase 1 [Source:HGNC Symbol;Acc:HGNC:28469]	-
ENSG00000148331	2278.88	2427.03	2314.2	1754.99	1883.81	1943.64	2340.04	1860.82	0.330415	9.13e-06	0.000113312	ASB6	9	129634604	129642169	-	4622	protein_coding	ankyrin repeat and SOCS box containing 6 [Source:HGNC Symbol;Acc:HGNC:17181]	-
ENSG00000144712	1171.08	1302.59	1219.02	987.809	862.302	947.212	1230.89	932.441	0.400893	9.84e-06	0.000120844	CAND2	3	12796472	12871916	+	5587	protein_coding	cullin associated and neddylation dissociated 2 (putative) [Source:HGNC Symbol;Acc:HGNC:30689]	-
ENSG00000104529	3293.22	3636.35	3573.82	2620.45	2545.49	3029.47	3501.13	2731.81	0.358072	9.88e-06	0.000121072	EEF1D	8	143579697	143599541	-	9390	protein_coding	eukaryotic translation elongation factor 1 delta [Source:HGNC Symbol;Acc:HGNC:3211]	-
ENSG00000132182	6704.24	7963.29	6938.55	5552.79	6037.03	5508.49	7202.03	5699.44	0.337382	1e-05	0.000123095	NUP210	3	13316235	13420309	-	8182	protein_coding	nucleoporin 210 [Source:HGNC Symbol;Acc:HGNC:30052]	-
ENSG00000162729	1442.67	1512.18	1533.67	985.804	1154.03	1233.48	1496.17	1124.44	0.411838	1.01e-05	0.000123942	IGSF8	1	160091340	160098943	-	2592	protein_coding	immunoglobulin superfamily member 8 [Source:HGNC Symbol;Acc:HGNC:17813]	-
ENSG00000110104	2647.82	2759.22	2577.09	1914.44	2209.59	2170.65	2661.38	2098.23	0.342715	1.04e-05	0.000126103	CCDC86	11	60842071	60851081	+	3384	protein_coding	coiled-coil domain containing 86 [Source:HGNC Symbol;Acc:HGNC:28359]	-
ENSG00000103249	1162.31	1252.29	1141.88	816.322	860.461	981.364	1185.49	886.049	0.420069	1.05e-05	0.000126778	CLCN7	16	1444934	1475580	-	8119	protein_coding	chloride voltage-gated channel 7 [Source:HGNC Symbol;Acc:HGNC:2025]	-
ENSG00000104964	2577.73	2846.2	2601.45	1963.58	2123.08	2237.95	2675.13	2108.21	0.343416	1.06e-05	0.00012761	AES	19	3052910	3063107	-	5298	protein_coding	amino-terminal enhancer of split [Source:HGNC Symbol;Acc:HGNC:307]	-
ENSG00000196943	768.062	875.029	823.166	600.708	621.189	603.684	822.086	608.527	0.433357	1.06e-05	0.000127638	NOP9	14	24299862	24309124	+	6033	protein_coding	NOP9 nucleolar protein [Source:HGNC Symbol;Acc:HGNC:19826]	-
ENSG00000174109	874.169	920.091	827.226	568.617	594.501	718.193	873.829	627.104	0.478933	1.06e-05	0.000128302	C16orf91	16	1419744	1420800	-	1057	protein_coding	chromosome 16 open reading frame 91 [Source:HGNC Symbol;Acc:HGNC:27558]	-
ENSG00000164880	6194.14	6420.72	6179.33	4895.92	5237.31	5351.8	6264.73	5161.68	0.279342	1.07e-05	0.000129418	INTS1	7	1470277	1504367	-	9062	protein_coding	integrator complex subunit 1 [Source:HGNC Symbol;Acc:HGNC:24555]	-
ENSG00000182379	761.248	749.276	719.636	542.543	565.972	543.416	743.387	550.644	0.432781	1.09e-05	0.000130971	NXPH4	12	57216795	57226449	+	2150	protein_coding	neurexophilin 4 [Source:HGNC Symbol;Acc:HGNC:8078]	-
ENSG00000105401	8540.19	9295.22	8564.58	7001.91	7358.55	7410.95	8800	7257.14	0.278018	1.11e-05	0.000133333	CDC37	19	10391134	10420121	-	3041	protein_coding	cell division cycle 37 [Source:HGNC Symbol;Acc:HGNC:1735]	-
ENSG00000154118	713.548	836.255	817.076	480.366	528.24	637.836	788.96	548.814	0.523552	1.12e-05	0.000133768	JPH3	16	87601835	87698156	+	5941	protein_coding	junctophilin 3 [Source:HGNC Symbol;Acc:HGNC:14203]	-
ENSG00000007541	1818.43	1765.78	1763.06	1258.58	1445.76	1454.47	1782.42	1386.27	0.362453	1.12e-05	0.000134282	PIGQ	16	566995	584136	+	7904	protein_coding	phosphatidylinositol glycan anchor biosynthesis class Q [Source:HGNC Symbol;Acc:HGNC:14135]	-
ENSG00000127884	4865.37	5146.43	4941.03	3427.75	3748.3	4387.51	4984.27	3854.52	0.370854	1.14e-05	0.000135795	ECHS1	10	133362480	133373689	-	1617	protein_coding	enoyl-CoA hydratase, short chain 1 [Source:HGNC Symbol;Acc:HGNC:3151]	-
ENSG00000115204	1389.13	1426.25	1477.84	1064.03	1119.98	1164.18	1431.07	1116.06	0.358583	1.15e-05	0.000136335	MPV17	2	27309492	27325680	-	5625	protein_coding	MPV17, mitochondrial inner membrane protein [Source:HGNC Symbol;Acc:HGNC:7224]	-
ENSG00000089351	3536.59	3505.36	3634.72	2837.07	3054.41	2796.43	3558.89	2895.97	0.297161	1.16e-05	0.000137492	GRAMD1A	19	34994784	35026471	+	5942	protein_coding	GRAM domain containing 1A [Source:HGNC Symbol;Acc:HGNC:29305]	-
ENSG00000128626	2515.43	2729.88	2631.9	1892.38	1994.25	2260.05	2625.74	2048.89	0.357875	1.16e-05	0.000137944	MRPS12	19	38930548	38933162	+	2144	protein_coding	mitochondrial ribosomal protein S12 [Source:HGNC Symbol;Acc:HGNC:10380]	-
ENSG00000105137	1256.74	1373.85	1295.14	957.724	999.423	1064.73	1308.58	1007.29	0.377348	1.16e-05	0.000138246	SYDE1	19	15107403	15114988	+	3965	protein_coding	synapse defective Rho GTPase homolog 1 [Source:HGNC Symbol;Acc:HGNC:25824]	-
ENSG00000100280	6967.07	7385.87	6996.4	5522.71	6137.34	5852.02	7116.45	5837.36	0.285682	1.19e-05	0.000141415	AP1B1	22	29327680	29423179	-	6721	protein_coding	adaptor related protein complex 1 subunit beta 1 [Source:HGNC Symbol;Acc:HGNC:554]	-
ENSG00000099624	5025.99	5259.61	4900.43	3871.01	4030.82	4389.52	5062.01	4097.12	0.305106	1.24e-05	0.000145549	ATP5F1D	19	1241746	1244826	+	2250	protein_coding	ATP synthase F1 subunit delta [Source:HGNC Symbol;Acc:HGNC:837]	-
ENSG00000261236	7107.25	7554.59	7408.5	5814.54	5884.27	6418.54	7356.78	6039.11	0.284746	1.25e-05	0.000146891	BOP1	8	144262102	144291370	-	3716	protein_coding	block of proliferation 1 [Source:HGNC Symbol;Acc:HGNC:15519]	-
ENSG00000177380	1244.09	1201.99	1121.58	707.011	804.324	1007.48	1189.22	839.605	0.502521	1.25e-05	0.000146932	PPFIA3	19	49119389	49151026	+	6451	protein_coding	PTPRF interacting protein alpha 3 [Source:HGNC Symbol;Acc:HGNC:9247]	-
ENSG00000117676	1231.43	1602.3	1281.95	1005.86	992.061	1022.55	1371.89	1006.82	0.445972	1.3e-05	0.000152165	RPS6KA1	1	26529761	26575030	+	5884	protein_coding	ribosomal protein S6 kinase A1 [Source:HGNC Symbol;Acc:HGNC:10430]	-
ENSG00000079999	2036.48	2096.93	2228.94	1571.47	1491.77	1823.11	2120.78	1628.78	0.381129	1.35e-05	0.000157238	KEAP1	19	10486120	10503741	-	3761	protein_coding	kelch like ECH associated protein 1 [Source:HGNC Symbol;Acc:HGNC:23177]	-
ENSG00000140511	961.781	1014.41	920.606	707.011	715.977	766.408	965.597	729.799	0.403945	1.38e-05	0.000159718	HAPLN3	15	88877288	88895626	-	3524	protein_coding	hyaluronan and proteoglycan link protein 3 [Source:HGNC Symbol;Acc:HGNC:21446]	-
ENSG00000164638	886.824	1000.78	944.966	721.051	740.825	635.827	944.191	699.234	0.432495	1.39e-05	0.000160348	SLC29A4	7	5274369	5306870	+	5811	protein_coding	solute carrier family 29 member 4 [Source:HGNC Symbol;Acc:HGNC:23097]	-
ENSG00000099875	3354.55	3615.39	3547.43	2694.66	2864.83	2961.17	3505.79	2840.22	0.303595	1.41e-05	0.000162259	MKNK2	19	2037465	2051244	-	5221	protein_coding	MAP kinase interacting serine/threonine kinase 2 [Source:HGNC Symbol;Acc:HGNC:7111]	-
ENSG00000244187	945.232	965.152	909.441	610.737	584.377	796.542	939.942	663.885	0.502357	1.41e-05	0.000162592	TMEM141	9	136791355	136793257	+	1443	protein_coding	transmembrane protein 141 [Source:HGNC Symbol;Acc:HGNC:28211]	-
ENSG00000068137	1063.02	1132.82	1094.17	657.871	723.34	937.167	1096.67	772.793	0.505224	1.43e-05	0.000164574	PLEKHH3	17	42667914	42676994	-	4803	protein_coding	pleckstrin homology, MyTH4 and FERM domain containing H3 [Source:HGNC Symbol;Acc:HGNC:26105]	-
ENSG00000157637	1138.95	1175.79	1109.4	806.293	900.954	909.042	1141.38	872.096	0.387886	1.44e-05	0.000165712	SLC38A10	17	81245000	81295547	-	7716	protein_coding	solute carrier family 38 member 10 [Source:HGNC Symbol;Acc:HGNC:28237]	-
ENSG00000125952	1568.25	1563.53	1545.85	1173.34	1186.24	1309.82	1559.21	1223.13	0.350455	1.48e-05	0.000169447	MAX	14	65006174	65102695	-	4430	protein_coding	MYC associated factor X [Source:HGNC Symbol;Acc:HGNC:6913]	bHLH
ENSG00000142459	984.171	1207.23	935.831	674.919	789.6	773.439	1042.41	745.986	0.481966	1.5e-05	0.000171857	EVI5L	19	7830233	7864976	+	6252	protein_coding	ecotropic viral integration site 5 like [Source:HGNC Symbol;Acc:HGNC:30464]	-
ENSG00000105255	1619.84	1786.74	1697.08	1218.47	1350.05	1397.21	1701.22	1321.91	0.363624	1.52e-05	0.000173955	FSD1	19	4304600	4323843	+	3111	protein_coding	fibronectin type III and SPRY domain containing 1 [Source:HGNC Symbol;Acc:HGNC:13745]	-
ENSG00000140553	4030.14	4543.86	4044.78	2989.5	3266.07	3609.05	4206.26	3288.21	0.355155	1.53e-05	0.000174741	UNC45A	15	90930180	90954093	+	7498	protein_coding	unc-45 myosin chaperone A [Source:HGNC Symbol;Acc:HGNC:30594]	-
ENSG00000198858	1600.37	1831.8	1767.12	1191.39	1330.72	1437.39	1733.1	1319.83	0.392723	1.56e-05	0.000177174	R3HDM4	19	896503	913245	-	2957	protein_coding	R3H domain containing 4 [Source:HGNC Symbol;Acc:HGNC:28270]	-
ENSG00000178719	4868.29	4928.46	4666.98	3532.05	4236.05	3750.68	4821.24	3839.59	0.328188	1.61e-05	0.000182158	GRINA	8	143990058	143993415	+	2527	protein_coding	glutamate ionotropic receptor NMDA type subunit associated protein 1 [Source:HGNC Symbol;Acc:HGNC:4589]	-
ENSG00000103168	1254.79	1301.54	1405.78	978.784	1005.87	1072.77	1320.7	1019.14	0.373945	1.64e-05	0.000184702	TAF1C	16	84177847	84187070	-	5577	protein_coding	TATA-box binding protein associated factor, RNA polymerase I subunit C [Source:HGNC Symbol;Acc:HGNC:11534]	-
ENSG00000160050	727.177	727.27	757.191	452.286	545.726	583.595	737.212	527.202	0.483446	1.68e-05	0.000188357	CCDC28B	1	32200386	32205387	+	2818	protein_coding	coiled-coil domain containing 28B [Source:HGNC Symbol;Acc:HGNC:28163]	-
ENSG00000116096	678.503	716.79	692.231	460.309	508.915	549.443	695.842	506.222	0.458779	1.79e-05	0.000198445	SPR	2	72887360	72892158	+	1480	protein_coding	sepiapterin reductase [Source:HGNC Symbol;Acc:HGNC:11257]	-
ENSG00000106348	3453.85	3640.54	3427.66	2708.7	2846.42	3000.34	3507.35	2851.82	0.298434	1.86e-05	0.000205253	IMPDH1	7	128392277	128410252	-	3662	protein_coding	inosine monophosphate dehydrogenase 1 [Source:HGNC Symbol;Acc:HGNC:6052]	-
ENSG00000168061	1720.11	1818.17	1730.58	1206.43	1205.57	1534.82	1756.29	1315.61	0.417097	1.89e-05	0.000208048	SAC3D1	11	65040901	65044828	+	1772	protein_coding	SAC3 domain containing 1 [Source:HGNC Symbol;Acc:HGNC:30179]	-
ENSG00000196465	1870.02	1924.02	1841.21	1266.6	1500.98	1565.96	1878.42	1444.51	0.378708	1.91e-05	0.000209209	MYL6B	12	56152256	56159647	+	3259	protein_coding	myosin light chain 6B [Source:HGNC Symbol;Acc:HGNC:29823]	-
ENSG00000127511	2222.42	2337.95	2187.33	1849.26	1845.16	1745.76	2249.23	1813.39	0.310534	1.93e-05	0.000210988	SIN3B	19	16829400	16880353	+	8777	protein_coding	SIN3 transcription regulator family member B [Source:HGNC Symbol;Acc:HGNC:19354]	-
ENSG00000160867	1521.52	1675.65	1546.86	1138.24	1248.82	1299.78	1581.35	1228.95	0.363432	1.96e-05	0.000213851	FGFR4	5	177086886	177098144	+	4829	protein_coding	fibroblast growth factor receptor 4 [Source:HGNC Symbol;Acc:HGNC:3691]	-
ENSG00000172725	2132.86	2387.21	2273.6	1561.44	1831.36	1870.32	2264.56	1754.37	0.367927	2.02e-05	0.00021871	CORO1B	11	67435510	67443821	-	5327	protein_coding	coronin 1B [Source:HGNC Symbol;Acc:HGNC:2253]	-
ENSG00000170445	2412.24	2594.7	2438.03	1863.3	1974	2110.38	2481.66	1982.56	0.32384	2.08e-05	0.000224575	HARS	5	140673904	140691862	-	7853	protein_coding	histidyl-tRNA synthetase [Source:HGNC Symbol;Acc:HGNC:4816]	-
ENSG00000107130	2823.04	2945.76	2875.5	2173.18	2331.99	2466.97	2881.43	2324.05	0.310068	2.1e-05	0.000226093	NCS1	9	130172578	130237304	+	5289	protein_coding	neuronal calcium sensor 1 [Source:HGNC Symbol;Acc:HGNC:3953]	-
ENSG00000141564	1519.58	1698.71	1574.27	1233.51	1261.7	1283.71	1597.52	1259.64	0.342543	2.1e-05	0.000226442	RPTOR	17	80544819	80966371	+	10302	protein_coding	regulatory associated protein of MTOR complex 1 [Source:HGNC Symbol;Acc:HGNC:30287]	-
ENSG00000204843	5723.96	6357.85	5770.28	4503.81	4761.53	5140.86	5950.7	4802.06	0.309343	2.11e-05	0.000226786	DCTN1	2	74361154	74392087	-	10439	protein_coding	dynactin subunit 1 [Source:HGNC Symbol;Acc:HGNC:2711]	-
ENSG00000167641	781.691	848.831	818.091	538.532	622.109	643.863	816.204	601.501	0.439846	2.16e-05	0.000231809	PPP1R14A	19	38251237	38256591	-	1501	protein_coding	protein phosphatase 1 regulatory inhibitor subunit 14A [Source:HGNC Symbol;Acc:HGNC:14871]	-
ENSG00000198792	3154.99	3613.29	3237.85	2627.47	2745.19	2685.94	3335.38	2686.2	0.312014	2.23e-05	0.000238474	TMEM184B	22	38219291	38273034	-	7080	protein_coding	transmembrane protein 184B [Source:HGNC Symbol;Acc:HGNC:1310]	-
ENSG00000063245	4236.51	4807.94	4511.68	3568.15	3778.67	3701.46	4518.71	3682.76	0.294901	2.32e-05	0.000247349	EPN1	19	55675226	55709858	+	17616	protein_coding	epsin 1 [Source:HGNC Symbol;Acc:HGNC:21604]	-
ENSG00000169718	4785.54	4911.69	4770.51	3827.89	3979.29	4178.58	4822.58	3995.25	0.271504	2.43e-05	0.000257369	DUS1L	17	82057506	82065887	-	5999	protein_coding	dihydrouridine synthase 1 like [Source:HGNC Symbol;Acc:HGNC:30086]	-
ENSG00000089154	8138.15	9306.75	8099.71	6609.8	7068.67	7063.41	8514.87	6913.96	0.300362	2.44e-05	0.000258385	GCN1	12	120127203	120194710	-	9654	protein_coding	GCN1, eIF2 alpha kinase activator homolog [Source:HGNC Symbol;Acc:HGNC:4199]	-
ENSG00000141542	938.418	967.248	888.126	678.931	751.868	688.059	931.264	706.286	0.398302	2.54e-05	0.000267587	RAB40B	17	82654973	82698728	-	6194	protein_coding	RAB40B, member RAS oncogene family [Source:HGNC Symbol;Acc:HGNC:18284]	-
ENSG00000007520	2153.3	2189.14	2133.53	1646.68	1718.16	1841.19	2158.66	1735.34	0.314945	2.55e-05	0.000268664	TSR3	16	1349240	1351911	-	1243	protein_coding	TSR3, acp transferase ribosome maturation factor [Source:HGNC Symbol;Acc:HGNC:14175]	-
ENSG00000165238	1906.04	1918.78	1941.7	1489.24	1640.86	1477.57	1922.17	1535.89	0.323231	2.64e-05	0.000276258	WNK2	9	93184916	93320572	+	13198	protein_coding	WNK lysine deficient protein kinase 2 [Source:HGNC Symbol;Acc:HGNC:14542]	-
ENSG00000116133	6947.6	7583.94	6994.37	5568.84	6111.58	6025.79	7175.3	5902.07	0.28168	2.67e-05	0.000278602	DHCR24	1	54849627	54887271	-	6290	protein_coding	24-dehydrocholesterol reductase [Source:HGNC Symbol;Acc:HGNC:2859]	-
ENSG00000173264	856.647	871.885	805.911	612.743	660.761	645.872	844.815	639.792	0.40069	2.79e-05	0.000289729	GPR137	11	64270062	64289500	+	4031	protein_coding	G protein-coupled receptor 137 [Source:HGNC Symbol;Acc:HGNC:24300]	-
ENSG00000032444	1254.79	1276.39	1253.53	937.667	1030.71	999.444	1261.57	989.275	0.350403	2.79e-05	0.000289729	PNPLA6	19	7534004	7561764	+	7172	protein_coding	patatin like phospholipase domain containing 6 [Source:HGNC Symbol;Acc:HGNC:16268]	-
ENSG00000132359	1180.81	1461.88	1196.69	980.789	995.742	883.93	1279.79	953.487	0.42396	2.84e-05	0.000294653	RAP1GAP2	17	2755705	3037739	+	7530	protein_coding	RAP1 GTPase activating protein 2 [Source:HGNC Symbol;Acc:HGNC:29176]	-
ENSG00000160688	2345.07	2598.89	2411.64	1729.92	1996.09	2048.11	2451.87	1924.7	0.348948	2.85e-05	0.000295139	FLAD1	1	154983338	154993111	+	4019	protein_coding	flavin adenine dinucleotide synthetase 1 [Source:HGNC Symbol;Acc:HGNC:24671]	-
ENSG00000129667	691.158	826.824	755.161	569.62	560.45	548.439	757.714	559.503	0.43694	2.95e-05	0.000304485	RHBDF2	17	76470891	76501790	-	6924	protein_coding	rhomboid 5 homolog 2 [Source:HGNC Symbol;Acc:HGNC:20788]	-
ENSG00000182013	787.531	885.509	837.376	634.805	611.066	649.89	836.805	631.92	0.405076	3.14e-05	0.000320858	PNMA8A	19	46466491	46471563	-	3696	protein_coding	PNMA family member 8A [Source:HGNC Symbol;Acc:HGNC:25578]	-
ENSG00000177697	3402.25	3627.97	3395.18	2449.97	2452.54	3114.85	3475.13	2672.45	0.37906	3.22e-05	0.000327741	CD151	11	832843	839831	+	3938	protein_coding	CD151 molecule (Raph blood group) [Source:HGNC Symbol;Acc:HGNC:1630]	-
ENSG00000008838	4293.94	4522.91	4497.47	3578.18	3874.38	3494.54	4438.11	3649.03	0.282162	3.22e-05	0.000327924	MED24	17	40019097	40061215	-	6962	protein_coding	mediator complex subunit 24 [Source:HGNC Symbol;Acc:HGNC:22963]	-
ENSG00000167925	789.478	774.427	803.881	527.5	523.639	665.961	789.262	572.367	0.464274	3.38e-05	0.000341839	GHDC	17	42188799	42194532	-	4019	protein_coding	GH3 domain containing [Source:HGNC Symbol;Acc:HGNC:24438]	-
ENSG00000179918	4377.66	4334.28	4439.62	3385.63	3378.35	3898.33	4383.85	3554.1	0.302871	3.4e-05	0.000343978	SEPHS2	16	30443631	30446181	-	2551	protein_coding	selenophosphate synthetase 2 [Source:HGNC Symbol;Acc:HGNC:19686]	-
ENSG00000182054	3017.73	3342.93	3182.03	2533.2	2647.64	2626.68	3180.9	2602.51	0.289291	3.47e-05	0.000349907	IDH2	15	90083045	90102504	-	2814	protein_coding	isocitrate dehydrogenase (NADP(+)) 2, mitochondrial [Source:HGNC Symbol;Acc:HGNC:5383]	-
ENSG00000169241	1285.94	1379.09	1260.63	986.807	1084.09	995.426	1308.55	1022.11	0.355814	3.56e-05	0.000358015	SLC50A1	1	155135344	155138857	+	2340	protein_coding	solute carrier family 50 member 1 [Source:HGNC Symbol;Acc:HGNC:30657]	-
ENSG00000103415	1803.83	1984.8	1832.08	1476.2	1547.91	1479.58	1873.57	1501.23	0.31924	3.56e-05	0.000358493	HMOX2	16	4474690	4510347	+	3793	protein_coding	heme oxygenase 2 [Source:HGNC Symbol;Acc:HGNC:5014]	-
ENSG00000115468	962.755	1012.31	945.981	759.159	784.998	679.019	973.682	741.059	0.393233	3.58e-05	0.000359348	EFHD1	2	232606057	232682781	+	3052	protein_coding	EF-hand domain family member D1 [Source:HGNC Symbol;Acc:HGNC:29556]	-
ENSG00000177830	2158.17	2367.29	2066.54	1597.54	1657.42	1888.4	2197.33	1714.45	0.358021	3.62e-05	0.000362733	CHID1	11	867860	915058	-	5984	protein_coding	chitinase domain containing 1 [Source:HGNC Symbol;Acc:HGNC:28474]	-
ENSG00000116017	1373.56	1348.7	1280.93	952.71	1005.87	1133.04	1334.4	1030.54	0.373011	3.63e-05	0.00036355	ARID3A	19	925781	975934	+	7210	protein_coding	AT-rich interaction domain 3A [Source:HGNC Symbol;Acc:HGNC:3031]	ARID
ENSG00000139044	1014.35	1039.56	996.731	728.071	747.267	851.787	1016.88	775.708	0.3908	3.64e-05	0.000364083	B4GALNT3	12	460364	563509	+	6867	protein_coding	beta-1,4-N-acetyl-galactosaminyltransferase 3 [Source:HGNC Symbol;Acc:HGNC:24137]	-
ENSG00000172053	8376.65	8951.5	8320.98	6831.43	7399.05	7168.88	8549.71	7133.12	0.261224	3.66e-05	0.000366175	QARS	3	49095932	49105135	-	4708	protein_coding	glutaminyl-tRNA synthetase [Source:HGNC Symbol;Acc:HGNC:9751]	-
ENSG00000105048	1232.4	1479.69	1266.72	991.821	1048.2	1011.5	1326.27	1017.17	0.382219	3.67e-05	0.00036621	TNNT1	19	55132794	55149354	-	2171	protein_coding	troponin T1, slow skeletal type [Source:HGNC Symbol;Acc:HGNC:11948]	-
ENSG00000148341	2767.55	2768.66	2659.3	1965.59	2167.26	2378.58	2731.84	2170.47	0.331878	3.73e-05	0.000371862	SH3GLB2	9	129007036	129028303	-	6814	protein_coding	SH3 domain containing GRB2 like, endophilin B2 [Source:HGNC Symbol;Acc:HGNC:10834]	-
ENSG00000184117	4483.77	4886.54	4582.73	3727.6	4001.37	3794.87	4651.01	3841.28	0.275721	3.75e-05	0.000373342	NIPSNAP1	22	29554808	29581337	-	3067	protein_coding	nipsnap homolog 1 [Source:HGNC Symbol;Acc:HGNC:7827]	-
ENSG00000182979	5502.01	5290	5769.27	4618.13	4686.06	4505.03	5520.43	4603.08	0.262164	3.79e-05	0.000376037	MTA1	14	105419820	105470729	+	6966	protein_coding	metastasis associated 1 [Source:HGNC Symbol;Acc:HGNC:7410]	zf-GATA
ENSG00000273604	1269.4	1292.11	1298.19	953.712	981.018	1085.83	1286.56	1006.85	0.353819	3.92e-05	0.000387105	EPOP	17	38671703	38675421	-	3719	protein_coding	elongin BC and polycomb repressive complex 2 associated protein [Source:HGNC Symbol;Acc:HGNC:34493]	-
ENSG00000170892	2381.09	2401.88	2547.65	1897.4	2050.38	2011.95	2443.54	1986.57	0.298496	3.93e-05	0.000388479	TSEN34	19	54189938	54194536	+	3542	protein_coding	tRNA splicing endonuclease subunit 34 [Source:HGNC Symbol;Acc:HGNC:15506]	-
ENSG00000183798	837.178	1008.12	942.936	642.828	741.745	690.068	929.411	691.547	0.425484	3.98e-05	0.000392557	EMILIN3	20	41359966	41366827	-	3796	protein_coding	elastin microfibril interfacer 3 [Source:HGNC Symbol;Acc:HGNC:16123]	-
ENSG00000160221	885.851	826.824	778.506	591.683	533.762	688.059	830.394	604.501	0.459102	3.99e-05	0.000392729	GATD3A	21	44133605	44210114	+	7952	protein_coding	glutamine amidotransferase like class 1 domain containing 3A [Source:HGNC Symbol;Acc:HGNC:1273]	-
ENSG00000221978	2153.3	1993.18	2133.53	1620.61	1570	1804.02	2093.34	1664.88	0.330825	3.99e-05	0.000392729	CCNL2	1	1385711	1399328	-	6850	protein_coding	cyclin L2 [Source:HGNC Symbol;Acc:HGNC:20570]	-
ENSG00000177239	1170.1	1237.62	1205.82	941.678	875.186	997.435	1204.51	938.1	0.360997	3.99e-05	0.000392729	MAN1B1	9	137086927	137109187	+	8331	protein_coding	mannosidase alpha class 1B member 1 [Source:HGNC Symbol;Acc:HGNC:6823]	-
ENSG00000100347	2240.91	2131.51	2115.26	1626.63	1652.82	1881.37	2162.56	1720.27	0.330402	4.02e-05	0.000394848	SAMM50	22	43955421	44010531	+	6435	protein_coding	SAMM50 sorting and assembly machinery component [Source:HGNC Symbol;Acc:HGNC:24276]	-
ENSG00000107521	1435.86	1475.5	1394.61	1126.2	1131.94	1177.23	1435.32	1145.13	0.325891	4.04e-05	0.000395984	HPS1	10	98416198	98446947	-	5301	protein_coding	HPS1, biogenesis of lysosomal organelles complex 3 subunit 1 [Source:HGNC Symbol;Acc:HGNC:5163]	-
ENSG00000176454	827.443	858.262	874.931	657.871	648.797	659.934	853.546	655.534	0.380761	4.07e-05	0.000398957	LPCAT4	15	34358618	34367278	-	4799	protein_coding	lysophosphatidylcholine acyltransferase 4 [Source:HGNC Symbol;Acc:HGNC:30059]	-
ENSG00000065320	1244.09	1491.22	1320.52	931.65	1050.04	1095.87	1351.94	1025.85	0.397722	4.08e-05	0.000399605	NTN1	17	9021542	9244000	+	6383	protein_coding	netrin 1 [Source:HGNC Symbol;Acc:HGNC:8029]	-
ENSG00000141556	2690.65	2683.77	2751.67	2015.73	2337.51	2203.8	2708.7	2185.68	0.309212	4.1e-05	0.000401389	TBCD	17	82752064	82945922	+	13546	protein_coding	tubulin folding cofactor D [Source:HGNC Symbol;Acc:HGNC:11581]	-
ENSG00000197746	8371.78	9433.55	8935.06	6942.75	7457.02	7638.97	8913.46	7346.25	0.278884	4.28e-05	0.000415583	PSAP	10	71816298	71851375	-	3239	protein_coding	prosaposin [Source:HGNC Symbol;Acc:HGNC:9498]	-
ENSG00000100983	2587.46	2790.66	2717.16	2132.06	2269.41	2225.9	2698.43	2209.12	0.288368	4.34e-05	0.000420239	GSS	20	34928433	34956027	-	6174	protein_coding	glutathione synthetase [Source:HGNC Symbol;Acc:HGNC:4624]	-
ENSG00000162585	1075.68	1080.43	1029.21	846.407	859.541	725.225	1061.77	810.391	0.389318	4.39e-05	0.000425002	FAAP20	1	2184461	2212720	-	10916	protein_coding	FA core complex associated protein 20 [Source:HGNC Symbol;Acc:HGNC:26428]	-
ENSG00000196821	2188.34	2571.64	2236.05	1790.09	1868.17	1896.43	2332.01	1851.56	0.332534	4.45e-05	0.000428202	C6orf106	6	34587288	34696859	-	4551	protein_coding	chromosome 6 open reading frame 106 [Source:HGNC Symbol;Acc:HGNC:21215]	-
ENSG00000060491	2190.29	2432.27	2141.65	1630.64	1759.57	1925.56	2254.74	1771.92	0.347523	4.45e-05	0.000428202	OGFR	20	62804835	62814000	+	4702	protein_coding	opioid growth factor receptor [Source:HGNC Symbol;Acc:HGNC:15768]	-
ENSG00000108840	1595.51	1780.45	1689.98	1311.73	1346.37	1386.16	1688.64	1348.09	0.324704	4.46e-05	0.000428623	HDAC5	17	44076746	44123702	-	7618	protein_coding	histone deacetylase 5 [Source:HGNC Symbol;Acc:HGNC:14068]	-
ENSG00000121104	843.019	909.611	828.241	621.768	715.057	519.309	860.29	618.712	0.474368	4.49e-05	0.000430849	FAM117A	17	49710332	49789180	-	3836	protein_coding	family with sequence similarity 117 member A [Source:HGNC Symbol;Acc:HGNC:24179]	-
ENSG00000143375	988.065	1153.78	993.686	672.914	752.789	872.881	1045.18	766.195	0.447777	4.58e-05	0.000437422	CGN	1	151510510	151538692	+	6616	protein_coding	cingulin [Source:HGNC Symbol;Acc:HGNC:17429]	-
ENSG00000129353	1894.36	2122.08	2003.61	1587.51	1581.96	1670.43	2006.68	1613.3	0.314673	4.61e-05	0.000439756	SLC44A2	19	10602457	10644559	+	5216	protein_coding	solute carrier family 44 member 2 [Source:HGNC Symbol;Acc:HGNC:17292]	-
ENSG00000025772	3043.04	3442.48	3066.32	2548.25	2673.41	2528.24	3183.95	2583.3	0.301291	4.68e-05	0.000443669	TOMM34	20	44942130	44960486	-	2062	protein_coding	translocase of outer mitochondrial membrane 34 [Source:HGNC Symbol;Acc:HGNC:15746]	-
ENSG00000244509	1479.66	1725.96	1636.18	1171.33	1374.9	1177.23	1613.93	1241.15	0.378066	4.72e-05	0.000446958	APOBEC3C	22	39014083	39020352	+	2818	protein_coding	apolipoprotein B mRNA editing enzyme catalytic subunit 3C [Source:HGNC Symbol;Acc:HGNC:17353]	-
ENSG00000102100	916.028	979.823	937.861	573.631	679.166	800.56	944.571	684.452	0.464639	4.93e-05	0.000463576	SLC35A2	X	48903180	48911958	-	3745	protein_coding	solute carrier family 35 member A2 [Source:HGNC Symbol;Acc:HGNC:11022]	-
ENSG00000196924	20830.2	24461	20745.6	16932.2	18413	18300.4	22012.3	17881.8	0.299764	5.01e-05	0.000470741	FLNA	X	154348524	154374638	-	10585	protein_coding	filamin A [Source:HGNC Symbol;Acc:HGNC:3754]	-
ENSG00000123815	908.241	1048.99	981.506	695.979	781.317	758.372	979.578	745.223	0.393721	5.02e-05	0.000470924	COQ8B	19	40691529	40718207	-	5488	protein_coding	coenzyme Q8B [Source:HGNC Symbol;Acc:HGNC:19041]	-
ENSG00000128311	1021.16	922.186	1053.57	676.925	604.624	859.823	998.973	713.791	0.485938	5.16e-05	0.000482333	TST	22	37010859	37020183	-	1937	protein_coding	thiosulfate sulfurtransferase [Source:HGNC Symbol;Acc:HGNC:12388]	-
ENSG00000148803	1033.82	1067.85	1062.71	774.202	785.919	886.944	1054.79	815.688	0.371075	5.4e-05	0.000501139	FUOM	10	133355154	133358035	-	1284	protein_coding	fucose mutarotase [Source:HGNC Symbol;Acc:HGNC:24733]	-
ENSG00000137124	2307.11	2376.73	2290.86	1716.88	1758.65	2057.15	2324.9	1844.23	0.334315	5.55e-05	0.000513867	ALDH1B1	9	38392664	38398661	+	3155	protein_coding	aldehyde dehydrogenase 1 family member B1 [Source:HGNC Symbol;Acc:HGNC:407]	-
ENSG00000099331	1480.64	1577.15	1430.14	1039.96	1278.27	1146.1	1495.97	1154.77	0.372767	5.59e-05	0.000516536	MYO9B	19	17075781	17214537	+	9948	protein_coding	myosin IXB [Source:HGNC Symbol;Acc:HGNC:7609]	-
ENSG00000140263	1834	1756.35	1755.95	1343.82	1304.04	1557.93	1782.1	1401.93	0.346632	5.61e-05	0.000517441	SORD	15	45023104	45077185	+	6159	protein_coding	sorbitol dehydrogenase [Source:HGNC Symbol;Acc:HGNC:11184]	-
ENSG00000103197	2959.33	3157.44	2834.9	2302.55	2582.3	2356.48	2983.89	2413.78	0.305536	5.64e-05	0.000520056	TSC2	16	2047465	2089487	+	19626	protein_coding	TSC complex subunit 2 [Source:HGNC Symbol;Acc:HGNC:12363]	-
ENSG00000249115	1705.51	1856.95	1833.09	1377.92	1484.41	1473.55	1798.52	1445.29	0.315082	5.76e-05	0.000528242	HAUS5	19	35612744	35625349	+	5075	protein_coding	HAUS augmin like complex subunit 5 [Source:HGNC Symbol;Acc:HGNC:29130]	-
ENSG00000166681	7356.46	7635.28	7051.21	4805.67	5443.45	6668.65	7347.65	5639.26	0.381807	5.83e-05	0.000533491	BEX3	X	103376340	103378077	+	1080	protein_coding	brain expressed X-linked 3 [Source:HGNC Symbol;Acc:HGNC:13388]	-
ENSG00000160256	1351.17	1490.17	1328.64	816.322	1009.55	1195.31	1389.99	1007.06	0.4648	5.83e-05	0.000533611	FAM207A	21	44940010	44976989	+	1402	protein_coding	family with sequence similarity 207 member A [Source:HGNC Symbol;Acc:HGNC:15811]	-
ENSG00000124145	813.815	1009.17	893.201	545.552	683.768	720.202	905.394	649.841	0.477739	5.86e-05	0.000535032	SDC4	20	45325288	45348424	-	2613	protein_coding	syndecan 4 [Source:HGNC Symbol;Acc:HGNC:10661]	-
ENSG00000185504	1852.5	1891.53	1862.53	1367.89	1493.61	1609.16	1868.85	1490.22	0.326582	6.04e-05	0.000550685	FAAP100	17	81539885	81553961	-	5354	protein_coding	FA core complex associated protein 100 [Source:HGNC Symbol;Acc:HGNC:26171]	-
ENSG00000167378	1203.2	1327.74	1340.82	1032.94	1025.19	998.439	1290.59	1018.86	0.340752	6.17e-05	0.000561557	IRGQ	19	43584369	43596135	-	9869	protein_coding	immunity related GTPase Q [Source:HGNC Symbol;Acc:HGNC:24868]	-
ENSG00000166886	861.514	824.728	855.646	548.56	615.667	715.18	847.296	626.469	0.435876	6.21e-05	0.000564191	NAB2	12	57088894	57095476	+	3010	protein_coding	NGFI-A binding protein 2 [Source:HGNC Symbol;Acc:HGNC:7627]	-
ENSG00000165688	4585.98	4925.31	4825.32	3597.23	4038.19	4110.28	4778.87	3915.23	0.287416	6.27e-05	0.00056903	PMPCA	9	136410570	136423761	+	6590	protein_coding	peptidase, mitochondrial processing alpha subunit [Source:HGNC Symbol;Acc:HGNC:18667]	-
ENSG00000197226	5772.63	6197.51	5813.93	4821.71	5120.43	4969.09	5928.02	4970.41	0.25403	6.29e-05	0.000569906	TBC1D9B	5	179862066	179907859	-	11473	protein_coding	TBC1 domain family member 9B [Source:HGNC Symbol;Acc:HGNC:29097]	-
ENSG00000010165	1991.7	2095.88	1980.27	1504.28	1523.06	1777.91	2022.62	1601.75	0.336736	6.36e-05	0.000574763	METTL13	1	171781664	171814023	+	3827	protein_coding	methyltransferase like 13 [Source:HGNC Symbol;Acc:HGNC:24248]	-
ENSG00000077942	2767.55	3214.03	2916.1	2284.5	2482.91	2413.73	2965.89	2393.71	0.308864	6.45e-05	0.000582352	FBLN1	22	45502238	45601135	+	7285	protein_coding	fibulin 1 [Source:HGNC Symbol;Acc:HGNC:3600]	-
ENSG00000196576	4590.85	4664.38	4435.56	3554.11	3996.77	3781.82	4563.59	3777.57	0.272517	6.48e-05	0.00058462	PLXNB2	22	50274979	50307627	-	7257	protein_coding	plexin B2 [Source:HGNC Symbol;Acc:HGNC:9104]	-
ENSG00000148362	1935.24	2016.23	2022.9	1316.74	1550.67	1732.7	1991.46	1533.37	0.377021	6.58e-05	0.000593418	PAXX	9	136992418	136993984	+	1367	protein_coding	PAXX, non-homologous end joining factor [Source:HGNC Symbol;Acc:HGNC:27849]	-
ENSG00000177051	971.516	1046.89	1071.84	780.219	804.324	824.667	1030.08	803.07	0.358916	6.6e-05	0.000594826	FBXO46	19	45710629	45730904	-	3535	protein_coding	F-box protein 46 [Source:HGNC Symbol;Acc:HGNC:25069]	-
ENSG00000100938	1514.71	1596.01	1545.85	1216.46	1261.7	1278.69	1552.19	1252.28	0.309552	6.67e-05	0.000599874	GMPR2	14	24232422	24239242	+	3640	protein_coding	guanosine monophosphate reductase 2 [Source:HGNC Symbol;Acc:HGNC:4377]	-
ENSG00000160113	2800.65	2588.41	2654.23	2009.72	2015.41	2381.59	2681.1	2135.57	0.328529	7.19e-05	0.000636582	NR2F6	19	17231883	17245940	-	2676	protein_coding	nuclear receptor subfamily 2 group F member 6 [Source:HGNC Symbol;Acc:HGNC:7977]	RXR-like
ENSG00000010295	1170.1	1102.43	1161.16	854.43	842.976	973.328	1144.57	890.245	0.363078	7.33e-05	0.000647658	IFFO1	12	6538375	6556083	-	5203	protein_coding	intermediate filament family orphan 1 [Source:HGNC Symbol;Acc:HGNC:24970]	-
ENSG00000196372	1528.34	1684.04	1415.93	1148.27	1141.15	1303.8	1542.77	1197.74	0.365297	7.6e-05	0.000667783	ASB13	10	5638867	5666595	-	3003	protein_coding	ankyrin repeat and SOCS box containing 13 [Source:HGNC Symbol;Acc:HGNC:19765]	-
ENSG00000126351	1417.36	1618.02	1489.01	1171.33	1197.28	1231.48	1508.13	1200.03	0.329391	7.84e-05	0.000685569	THRA	17	40058290	40093867	+	6959	protein_coding	thyroid hormone receptor alpha [Source:HGNC Symbol;Acc:HGNC:11796]	THR-like
ENSG00000087266	1099.04	1161.12	1138.83	836.379	905.555	931.14	1133	891.025	0.346322	7.96e-05	0.000694773	SH3BP2	4	2793023	2841098	+	13968	protein_coding	SH3 domain binding protein 2 [Source:HGNC Symbol;Acc:HGNC:10825]	-
ENSG00000141349	2074.45	2339	2054.36	1540.38	1708.04	1842.19	2155.94	1696.87	0.34524	8.01e-05	0.000697917	G6PC3	17	44070735	44076344	+	4551	protein_coding	glucose-6-phosphatase catalytic subunit 3 [Source:HGNC Symbol;Acc:HGNC:24861]	-
ENSG00000139266	1036.74	1038.51	1051.54	736.093	773.035	892.971	1042.26	800.7	0.380646	8.03e-05	0.000699916	2020-03-09	12	57755098	57760407	+	4005	protein_coding	membrane associated ring-CH-type finger 9 [Source:HGNC Symbol;Acc:HGNC:25139]	-
ENSG00000099814	1932.32	1904.11	1911.25	1499.26	1598.53	1603.13	1915.89	1566.97	0.289946	8.49e-05	0.000735118	CEP170B	14	104865280	104896770	+	7199	protein_coding	centrosomal protein 170B [Source:HGNC Symbol;Acc:HGNC:20362]	-
ENSG00000106785	936.471	987.159	1056.62	760.162	781.317	780.47	993.415	773.983	0.359838	8.51e-05	0.000736415	TRIM14	9	98069275	98119212	-	5469	protein_coding	tripartite motif containing 14 [Source:HGNC Symbol;Acc:HGNC:16283]	-
ENSG00000108774	1506.92	1712.33	1480.89	1084.08	1101.57	1373.11	1566.71	1186.25	0.401464	8.55e-05	0.000739462	RAB5C	17	42124976	42155044	-	2761	protein_coding	RAB5C, member RAS oncogene family [Source:HGNC Symbol;Acc:HGNC:9785]	-
ENSG00000180879	5803.78	6396.62	5982.42	4030.46	4719.19	5431.15	6060.94	4726.93	0.358596	9.07e-05	0.000778618	SSR4	X	153793516	153798505	+	4590	protein_coding	signal sequence receptor subunit 4 [Source:HGNC Symbol;Acc:HGNC:11326]	-
ENSG00000167969	3072.25	3266.43	3198.27	2350.69	2502.24	2832.59	3178.98	2561.84	0.311393	9.27e-05	0.00079389	ECI1	16	2239395	2252300	-	3234	protein_coding	enoyl-CoA delta isomerase 1 [Source:HGNC Symbol;Acc:HGNC:2703]	-
ENSG00000143862	951.073	1041.65	964.251	623.774	803.404	781.475	985.659	736.218	0.420182	9.32e-05	0.000797634	ARL8A	1	202133404	202144743	-	1975	protein_coding	ADP ribosylation factor like GTPase 8A [Source:HGNC Symbol;Acc:HGNC:25192]	-
ENSG00000111642	1009.48	938.953	1000.79	715.034	735.303	827.68	983.075	759.339	0.373017	9.33e-05	0.000797971	CHD4	12	6570082	6614524	-	12713	protein_coding	chromodomain helicase DNA binding protein 4 [Source:HGNC Symbol;Acc:HGNC:1919]	-
ENSG00000140474	1931.35	2017.28	1891.96	1487.23	1644.54	1608.15	1946.87	1579.97	0.300928	9.36e-05	0.00079861	ULK3	15	74836116	74843346	-	3516	protein_coding	unc-51 like kinase 3 [Source:HGNC Symbol;Acc:HGNC:19703]	-
ENSG00000186635	1716.21	1922.97	1754.94	1357.86	1447.6	1513.73	1798.04	1439.73	0.320368	9.6e-05	0.000815245	ARAP1	11	72685069	72793599	-	9056	protein_coding	ArfGAP with RhoGAP domain, ankyrin repeat and PH domain 1 [Source:HGNC Symbol;Acc:HGNC:16925]	-
ENSG00000150977	716.469	676.969	638.436	452.286	511.675	543.416	677.291	502.459	0.430823	9.61e-05	0.000816241	RILPL2	12	123410683	123436717	-	6141	protein_coding	Rab interacting lysosomal protein like 2 [Source:HGNC Symbol;Acc:HGNC:28787]	-
ENSG00000138834	1497.19	1563.53	1539.76	1254.57	1232.25	1252.57	1533.49	1246.46	0.29894	9.75e-05	0.000825045	MAPK8IP3	16	1706183	1770317	+	10285	protein_coding	mitogen-activated protein kinase 8 interacting protein 3 [Source:HGNC Symbol;Acc:HGNC:6884]	-
ENSG00000105671	2544.63	2549.64	2556.79	2079.92	2142.41	2154.58	2550.35	2125.64	0.262754	9.78e-05	0.000826052	DDX49	19	18919675	18928633	+	2780	protein_coding	DEAD-box helicase 49 [Source:HGNC Symbol;Acc:HGNC:18684]	-
ENSG00000175567	2129.94	2385.11	2055.38	1692.81	1786.26	1809.04	2190.14	1762.71	0.312975	9.79e-05	0.000826252	UCP2	11	73974667	73983307	-	3237	protein_coding	uncoupling protein 2 [Source:HGNC Symbol;Acc:HGNC:12518]	-
ENSG00000277972	1006.56	1090.9	1022.11	798.27	779.477	862.837	1039.86	813.528	0.354237	9.86e-05	0.000831317	CISD3	17	38730235	38735044	+	2663	protein_coding	CDGSH iron sulfur domain 3 [Source:HGNC Symbol;Acc:HGNC:27578]	-
ENSG00000073050	963.728	1028.03	966.281	707.011	803.404	786.497	986.013	765.637	0.364366	0.0001	0.000839828	XRCC1	19	43543040	43580473	-	3459	protein_coding	X-ray repair cross complementing 1 [Source:HGNC Symbol;Acc:HGNC:12828]	-
ENSG00000165689	3184.2	3445.62	3228.72	2484.06	2874.95	2680.92	3286.18	2679.98	0.293825	0.000100105	0.000840718	ENTR1	9	136401922	136410609	-	3133	protein_coding	endosome associated trafficking regulator 1 [Source:HGNC Symbol;Acc:HGNC:10667]	-
ENSG00000196923	2070.56	2091.69	2063.5	1675.77	1761.41	1700.56	2075.25	1712.58	0.276907	0.000100945	0.000846514	PDLIM7	5	177483394	177497606	-	4407	protein_coding	PDZ and LIM domain 7 [Source:HGNC Symbol;Acc:HGNC:22958]	-
ENSG00000183624	1807.72	1981.65	1825.99	1410.01	1500.06	1600.11	1871.79	1503.39	0.31603	0.000102166	0.000855487	HMCES	3	129278828	129306186	+	2783	protein_coding	5-hydroxymethylcytosine binding, ES cell specific [Source:HGNC Symbol;Acc:HGNC:24446]	-
ENSG00000168002	2109.49	2321.19	2312.17	1654.71	1784.42	1953.69	2247.62	1797.6	0.322202	0.000102584	0.000858142	POLR2G	11	62761544	62766710	+	1923	protein_coding	RNA polymerase II subunit G [Source:HGNC Symbol;Acc:HGNC:9194]	-
ENSG00000100345	8241.33	9242.82	8409.29	6963.81	7465.31	7219.1	8631.15	7216.07	0.258206	0.000103725	0.000866414	MYH9	22	36281277	36388067	-	9012	protein_coding	myosin heavy chain 9 [Source:HGNC Symbol;Acc:HGNC:7579]	-
ENSG00000175309	989.038	923.234	904.366	730.076	732.542	741.296	938.88	734.638	0.354175	0.00010383	0.000866861	PHYKPL	5	178208497	178232791	-	8402	protein_coding	5-phosphohydroxy-L-lysine phospho-lyase [Source:HGNC Symbol;Acc:HGNC:28249]	-
ENSG00000271601	1379.4	1500.65	1419.99	1210.44	1148.51	1052.68	1433.34	1137.21	0.333614	0.00010628	0.000884283	LIX1L	1	145933423	145958001	-	3975	protein_coding	limb and CNS expressed 1 like [Source:HGNC Symbol;Acc:HGNC:28715]	-
ENSG00000129245	2471.62	2603.08	2482.69	1882.35	1860.8	2265.07	2519.13	2002.74	0.331155	0.000110361	0.000913325	FXR2	17	7591230	7614871	-	4331	protein_coding	FMR1 autosomal homolog 2 [Source:HGNC Symbol;Acc:HGNC:4024]	-
ENSG00000158457	787.531	820.536	803.881	585.666	631.312	644.867	803.983	620.615	0.373172	0.000110579	0.00091379	TSPAN33	7	129144892	129169697	+	2750	protein_coding	tetraspanin 33 [Source:HGNC Symbol;Acc:HGNC:28743]	-
ENSG00000174915	1765.86	1688.23	1683.89	1322.76	1305.88	1493.64	1712.66	1374.09	0.318162	0.000111115	0.000917779	PTDSS2	11	448268	491399	+	6113	protein_coding	phosphatidylserine synthase 2 [Source:HGNC Symbol;Acc:HGNC:15463]	-
ENSG00000114738	2970.03	3083.04	2980.04	2334.64	2595.19	2542.3	3011.04	2490.71	0.273461	0.000113933	0.00093832	MAPKAPK3	3	50611520	50649297	+	3921	protein_coding	mitogen-activated protein kinase-activated protein kinase 3 [Source:HGNC Symbol;Acc:HGNC:6888]	-
ENSG00000012211	1050.37	1127.58	1146.95	869.473	924.881	806.586	1108.3	866.98	0.353569	0.000115923	0.000951946	PRICKLE3	X	49175264	49186528	-	3194	protein_coding	prickle planar cell polarity protein 3 [Source:HGNC Symbol;Acc:HGNC:6645]	-
ENSG00000089693	6726.63	7552.5	6988.28	5338.18	5871.38	6229.7	7089.14	5813.09	0.286217	0.000116687	0.000957294	MLF2	12	6747996	6767475	-	3781	protein_coding	myeloid leukemia factor 2 [Source:HGNC Symbol;Acc:HGNC:7126]	-
ENSG00000167693	1786.3	1955.45	1819.9	1426.06	1504.66	1572.99	1853.89	1501.24	0.3042	0.000118729	0.000970772	NXN	17	799313	979770	-	5880	protein_coding	nucleoredoxin [Source:HGNC Symbol;Acc:HGNC:18008]	-
ENSG00000175602	3225.08	3013.87	3024.7	2000.69	2155.29	2845.65	3087.89	2333.88	0.404113	0.000122749	0.000997408	CCDC85B	11	65890112	65891635	+	1524	protein_coding	coiled-coil domain containing 85B [Source:HGNC Symbol;Acc:HGNC:24926]	-
ENSG00000100105	1467.98	1597.06	1532.65	1246.55	1231.33	1252.57	1532.56	1243.48	0.301407	0.000125225	0.00101559	PATZ1	22	31325804	31346232	-	5693	protein_coding	POZ/BTB and AT hook containing zinc finger 1 [Source:HGNC Symbol;Acc:HGNC:13071]	ZBTB
ENSG00000103024	2911.63	2921.65	2970.91	1981.64	2080.75	2703.02	2934.73	2255.14	0.38021	0.000126234	0.00102133	NME3	16	1770286	1771730	-	1445	protein_coding	NME/NM23 nucleoside diphosphate kinase 3 [Source:HGNC Symbol;Acc:HGNC:7851]	-
ENSG00000134202	1442.67	1435.68	1356.04	1047.98	1079.49	1225.45	1411.46	1117.64	0.336987	0.000127016	0.00102607	GSTM3	1	109733932	109741038	-	4750	protein_coding	glutathione S-transferase mu 3 [Source:HGNC Symbol;Acc:HGNC:4635]	-
ENSG00000113716	2252.59	2495.14	2407.58	1908.43	2068.79	1844.2	2385.11	1940.47	0.297152	0.000128635	0.00103633	HMGXB3	5	150000046	150053142	+	6263	protein_coding	HMG-box containing 3 [Source:HGNC Symbol;Acc:HGNC:28982]	HMG
ENSG00000276045	1042.58	1016.5	1027.18	817.324	842.976	787.502	1028.75	815.934	0.33416	0.000129727	0.00104315	ORAI1	12	121626550	121642677	+	2262	protein_coding	ORAI calcium release-activated calcium modulator 1 [Source:HGNC Symbol;Acc:HGNC:25896]	-
ENSG00000116353	1394	1384.33	1411.87	994.829	1103.42	1207.37	1396.73	1101.87	0.342114	0.000130001	0.00104486	MECR	1	29192873	29230942	-	3922	protein_coding	mitochondrial trans-2-enoyl-CoA reductase [Source:HGNC Symbol;Acc:HGNC:19691]	-
ENSG00000164054	3913.32	4297.6	4208.2	3299.38	3497.98	3554.81	4139.7	3450.72	0.262463	0.000132318	0.00105948	SHISA5	3	48467798	48504826	-	4664	protein_coding	shisa family member 5 [Source:HGNC Symbol;Acc:HGNC:30376]	-
ENSG00000182871	2036.48	2159.8	2135.56	1624.62	1559.87	1878.35	2110.62	1687.62	0.322932	0.000136542	0.00108767	COL18A1	21	45405137	45513720	+	8525	protein_coding	collagen type XVIII alpha 1 chain [Source:HGNC Symbol;Acc:HGNC:2195]	-
ENSG00000165271	2453.13	2714.16	2499.95	2086.94	2172.78	2059.16	2555.75	2106.29	0.278702	0.000138496	0.00109934	NOL6	9	33461441	33473930	-	5906	protein_coding	nucleolar protein 6 [Source:HGNC Symbol;Acc:HGNC:19910]	-
ENSG00000100221	2146.49	2279.27	2096.99	1674.76	1761.41	1881.37	2174.25	1772.51	0.294648	0.000141015	0.00111392	JOSD1	22	38685543	38701556	-	4326	protein_coding	Josephin domain containing 1 [Source:HGNC Symbol;Acc:HGNC:28953]	-
ENSG00000168872	862.488	889.7	952.071	662.885	707.695	732.256	901.42	700.945	0.362708	0.000141393	0.00111638	DDX19A	16	70346829	70373383	+	7879	protein_coding	DEAD-box helicase 19A [Source:HGNC Symbol;Acc:HGNC:25628]	-
ENSG00000196235	3775.09	4080.67	3682.43	2921.31	3252.27	3305.7	3846.06	3159.76	0.283392	0.000143725	0.00113269	SUPT5H	19	39436156	39476670	+	8568	protein_coding	SPT5 homolog, DSIF elongation factor subunit [Source:HGNC Symbol;Acc:HGNC:11469]	-
ENSG00000143819	1678.25	2053.96	1846.29	1390.96	1570.92	1428.35	1859.5	1463.41	0.344917	0.000144577	0.00113887	EPHX1	1	225810092	225845563	+	2508	protein_coding	epoxide hydrolase 1 [Source:HGNC Symbol;Acc:HGNC:3401]	-
ENSG00000161202	1883.65	1837.04	1846.29	1491.24	1602.21	1467.53	1855.66	1520.32	0.28727	0.000146718	0.00115156	DVL3	3	184155311	184173614	+	6368	protein_coding	dishevelled segment polarity protein 3 [Source:HGNC Symbol;Acc:HGNC:3087]	-
ENSG00000093010	3665.09	3687.7	3797.12	2953.4	3195.21	3202.24	3716.63	3116.95	0.253753	0.000149319	0.0011692	COMT	22	19941607	19969975	+	5195	protein_coding	catechol-O-methyltransferase [Source:HGNC Symbol;Acc:HGNC:2228]	-
ENSG00000102409	1772.68	1722.81	1768.13	1272.62	1254.34	1583.04	1754.54	1370	0.357353	0.000153469	0.00119619	BEX4	X	103215092	103217246	+	1328	protein_coding	brain expressed X-linked 4 [Source:HGNC Symbol;Acc:HGNC:25475]	-
ENSG00000100422	2674.1	3077.8	2814.6	2260.43	2424.02	2336.39	2855.5	2340.28	0.286704	0.000156243	0.00121281	CERK	22	46684411	46738261	-	4938	protein_coding	ceramide kinase [Source:HGNC Symbol;Acc:HGNC:19256]	-
ENSG00000073169	1453.38	1437.77	1374.31	1115.17	1149.43	1192.3	1421.82	1152.3	0.303288	0.000156358	0.00121315	SELENOO	22	50200979	50217616	+	2363	protein_coding	selenoprotein O [Source:HGNC Symbol;Acc:HGNC:30395]	-
ENSG00000133134	1493.29	1578.2	1481.9	978.784	1205.57	1308.82	1517.8	1164.39	0.382168	0.000159867	0.00123755	BEX2	X	103309346	103311046	-	1176	protein_coding	brain expressed X-linked 2 [Source:HGNC Symbol;Acc:HGNC:30933]	-
ENSG00000178921	3693.32	4023.04	3880.35	2897.24	3217.3	3397.11	3865.57	3170.55	0.285812	0.000164109	0.00126843	PFAS	17	8247618	8270491	+	6471	protein_coding	phosphoribosylformylglycinamidine synthase [Source:HGNC Symbol;Acc:HGNC:8863]	-
ENSG00000161036	2257.46	2380.92	2266.5	1740.95	1831.36	2038.06	2301.63	1870.12	0.299534	0.000164619	0.00127144	LRWD1	7	102464929	102473168	+	5926	protein_coding	leucine rich repeats and WD repeat domain containing 1 [Source:HGNC Symbol;Acc:HGNC:21769]	-
ENSG00000143515	2874.64	3195.17	3101.84	2428.91	2587.83	2583.49	3057.22	2533.41	0.270882	0.000166292	0.00128019	ATP8B2	1	154325553	154351307	+	7572	protein_coding	ATPase phospholipid transporting 8B2 [Source:HGNC Symbol;Acc:HGNC:13534]	-
ENSG00000169692	1860.29	2007.85	1787.42	1364.88	1361.09	1688.51	1885.19	1471.49	0.357639	0.000167216	0.00128567	AGPAT2	9	136673143	136687423	-	1798	protein_coding	1-acylglycerol-3-phosphate O-acyltransferase 2 [Source:HGNC Symbol;Acc:HGNC:325]	-
ENSG00000100151	1030.9	946.289	967.296	659.877	771.194	824.667	981.494	751.913	0.384467	0.000167492	0.00128691	PICK1	22	38056311	38075701	+	4371	protein_coding	protein interacting with PRKCA 1 [Source:HGNC Symbol;Acc:HGNC:9394]	-
ENSG00000126432	4531.47	4988.19	4211.24	2916.29	3304.72	4187.62	4576.97	3469.55	0.399673	0.000171006	0.00130948	PRDX5	11	64318088	64321811	+	893	protein_coding	peroxiredoxin 5 [Source:HGNC Symbol;Acc:HGNC:9355]	-
ENSG00000148985	780.717	776.523	720.651	540.537	595.421	612.724	759.297	582.894	0.381283	0.000172651	0.00132089	PGAP2	11	3797724	3826371	+	3781	protein_coding	post-GPI attachment to proteins 2 [Source:HGNC Symbol;Acc:HGNC:17893]	-
ENSG00000058262	5068.82	5730.13	5194.78	4244.07	4514.89	4566.3	5331.24	4441.75	0.263187	0.00017358	0.00132717	SEC61A1	3	128051641	128071683	+	4697	protein_coding	Sec61 translocon alpha 1 subunit [Source:HGNC Symbol;Acc:HGNC:18276]	-
ENSG00000042445	843.992	1008.12	886.096	667.9	738.984	696.095	912.735	700.993	0.379907	0.000174156	0.00132941	RETSAT	2	85342088	85354620	-	4005	protein_coding	retinol saturase [Source:HGNC Symbol;Acc:HGNC:25991]	-
ENSG00000197982	1088.33	933.714	1048.5	698.988	709.535	894.979	1023.51	767.834	0.415418	0.000179223	0.00136259	C1orf122	1	37806979	37809454	+	2231	protein_coding	chromosome 1 open reading frame 122 [Source:HGNC Symbol;Acc:HGNC:24789]	-
ENSG00000105327	816.735	847.783	831.286	582.657	601.863	717.189	831.935	633.903	0.392519	0.000179925	0.00136655	BBC3	19	47220822	47232766	-	3180	protein_coding	BCL2 binding component 3 [Source:HGNC Symbol;Acc:HGNC:17868]	-
ENSG00000167657	2143.56	2365.2	2218.79	1553.42	1766.02	1986.83	2242.52	1768.76	0.342269	0.000179985	0.00136655	DAPK3	19	3958453	3971123	-	3549	protein_coding	death associated protein kinase 3 [Source:HGNC Symbol;Acc:HGNC:2676]	-
ENSG00000140400	968.595	1083.57	1098.23	792.253	862.302	821.653	1050.13	825.403	0.346735	0.0001864	0.0014071	MAN2C1	15	75355207	75368630	-	9142	protein_coding	mannosidase alpha class 2C member 1 [Source:HGNC Symbol;Acc:HGNC:6827]	-
ENSG00000159840	3367.21	3735.9	3371.83	2703.69	3016.68	2916.97	3491.65	2879.11	0.27799	0.000188149	0.0014159	ZYX	7	143381080	143391111	+	3482	protein_coding	zyxin [Source:HGNC Symbol;Acc:HGNC:13200]	-
ENSG00000159792	1268.42	1454.54	1321.53	941.678	1122.74	1097.88	1348.16	1054.1	0.354334	0.000191912	0.00143951	PSKH1	16	67893272	67929678	+	3977	protein_coding	protein serine kinase H1 [Source:HGNC Symbol;Acc:HGNC:9529]	-
ENSG00000177030	4910.15	5276.37	5025.27	3930.18	4442.19	4327.24	5070.6	4233.2	0.260204	0.000191963	0.00143951	DEAF1	11	644233	706715	-	4452	protein_coding	DEAF1, transcription factor [Source:HGNC Symbol;Acc:HGNC:14677]	SAND
ENSG00000132589	3146.23	3448.77	3126.2	2466.01	2855.63	2632.71	3240.4	2651.45	0.289011	0.000192718	0.00144117	FLOT2	17	28879335	28897679	-	3336	protein_coding	flotillin 2 [Source:HGNC Symbol;Acc:HGNC:3758]	-
ENSG00000162236	1030.9	1080.43	1062.71	849.416	862.302	828.685	1058.01	846.801	0.320943	0.000192766	0.00144117	STX5	11	62806897	62832088	-	2257	protein_coding	syntaxin 5 [Source:HGNC Symbol;Acc:HGNC:11440]	-
ENSG00000161996	1125.32	1025.93	1039.36	818.327	858.621	859.823	1063.54	845.59	0.331009	0.000193927	0.0014485	WDR90	16	649311	667833	+	10534	protein_coding	WD repeat domain 90 [Source:HGNC Symbol;Acc:HGNC:26960]	-
ENSG00000090006	1946.93	2128.36	1936.62	1637.66	1570.92	1710.61	2003.97	1639.73	0.289463	0.000198136	0.0014754	LTBP4	19	40592883	40629818	+	8108	protein_coding	latent transforming growth factor beta binding protein 4 [Source:HGNC Symbol;Acc:HGNC:6717]	-
ENSG00000172922	2788.97	2800.09	2727.31	2157.13	2288.73	2447.88	2772.12	2297.92	0.270685	0.000198625	0.00147839	RNASEH2C	11	65714005	65720947	-	5101	protein_coding	ribonuclease H2 subunit C [Source:HGNC Symbol;Acc:HGNC:24116]	-
ENSG00000095321	1095.15	1107.67	1057.63	811.307	926.721	844.756	1086.82	860.928	0.335524	0.000202857	0.00150397	CRAT	9	129094810	129111189	-	3803	protein_coding	carnitine O-acetyltransferase [Source:HGNC Symbol;Acc:HGNC:2342]	-
ENSG00000174227	1005.59	980.871	1002.82	701.996	795.121	839.734	996.426	778.951	0.355151	0.000204925	0.001516	PIGG	4	499210	540196	+	10895	protein_coding	phosphatidylinositol glycan anchor biosynthesis class G [Source:HGNC Symbol;Acc:HGNC:25985]	-
ENSG00000157851	3100.48	3383.8	3265.26	2534.21	2684.46	2857.71	3249.84	2692.12	0.271516	0.000209889	0.00154801	DPYSL5	2	26847747	26950351	+	7079	protein_coding	dihydropyrimidinase like 5 [Source:HGNC Symbol;Acc:HGNC:20637]	-
ENSG00000204351	1493.29	1669.37	1458.56	1135.23	1242.38	1302.79	1540.41	1226.8	0.328121	0.000215741	0.00158636	SKIV2L	6	31959080	31969755	+	5565	protein_coding	Ski2 like RNA helicase [Source:HGNC Symbol;Acc:HGNC:10898]	-
ENSG00000155660	5426.08	5719.65	5733.74	4813.69	4846.19	4785.28	5626.49	4815.05	0.224598	0.000217214	0.00159443	PDIA4	7	149003062	149028641	-	3277	protein_coding	protein disulfide isomerase family A member 4 [Source:HGNC Symbol;Acc:HGNC:30167]	-
ENSG00000198885	660.981	717.838	645.541	494.406	538.363	515.291	674.787	516.02	0.386315	0.000217915	0.00159682	ITPRIPL1	2	96325331	96330517	+	4652	protein_coding	ITPRIP like 1 [Source:HGNC Symbol;Acc:HGNC:29371]	-
ENSG00000164062	5059.09	5334.01	5096.32	4206.96	4297.7	4597.44	5163.14	4367.37	0.241475	0.000218317	0.00159908	APEH	3	49674002	49683963	+	4669	protein_coding	acylaminoacyl-peptide hydrolase [Source:HGNC Symbol;Acc:HGNC:586]	-
ENSG00000129657	1593.56	1607.54	1651.41	1293.68	1365.69	1331.92	1617.5	1330.43	0.281655	0.000220247	0.00160921	SEC14L1	17	77088749	77217101	+	10356	protein_coding	SEC14 like lipid binding 1 [Source:HGNC Symbol;Acc:HGNC:10698]	-
ENSG00000215193	2353.83	2687.96	2588.25	2197.25	2068.79	1967.75	2543.35	2077.93	0.291387	0.000220291	0.00160921	PEX26	22	18077920	18131138	+	20045	protein_coding	peroxisomal biogenesis factor 26 [Source:HGNC Symbol;Acc:HGNC:22965]	-
ENSG00000070413	2906.76	3005.49	3039.93	2383.78	2598.87	2516.19	2984.06	2499.61	0.255328	0.000220362	0.00160921	DGCR2	22	19036282	19122454	-	5605	protein_coding	DiGeorge syndrome critical region gene 2 [Source:HGNC Symbol;Acc:HGNC:2845]	-
ENSG00000168495	1273.29	1457.68	1318.49	1043.97	1138.39	1047.66	1349.82	1076.67	0.32549	0.000222312	0.00162067	POLR3D	8	22245104	22254600	+	5611	protein_coding	RNA polymerase III subunit D [Source:HGNC Symbol;Acc:HGNC:1080]	-
ENSG00000130529	745.672	812.153	667.871	480.366	507.074	636.832	741.899	541.424	0.45473	0.00022447	0.00163012	TRPM4	19	49157741	49211836	+	6604	protein_coding	transient receptor potential cation channel subfamily M member 4 [Source:HGNC Symbol;Acc:HGNC:17993]	-
ENSG00000125505	2901.89	3026.45	2871.44	2320.6	2562.06	2460.94	2933.26	2447.87	0.260703	0.000224607	0.00163026	MBOAT7	19	54173412	54189882	-	5292	protein_coding	membrane bound O-acyltransferase domain containing 7 [Source:HGNC Symbol;Acc:HGNC:15505]	-
ENSG00000142173	1250.9	1340.31	1368.22	925.633	1149.43	1026.56	1319.81	1033.88	0.351468	0.000224917	0.00163127	COL6A2	21	46098097	46132849	+	5386	protein_coding	collagen type VI alpha 2 chain [Source:HGNC Symbol;Acc:HGNC:2212]	-
ENSG00000130313	1183.73	1397.95	1303.26	979.787	1102.49	971.319	1294.98	1017.87	0.346507	0.000228033	0.00165176	PGLS	19	17511629	17521288	+	2847	protein_coding	6-phosphogluconolactonase [Source:HGNC Symbol;Acc:HGNC:8903]	-
ENSG00000214078	2923.31	3128.1	2925.23	2321.6	2515.12	2607.59	2992.21	2481.44	0.269881	0.00022933	0.0016576	CPNE1	20	35626031	35664956	-	3608	protein_coding	copine 1 [Source:HGNC Symbol;Acc:HGNC:2314]	-
ENSG00000218891	1158.42	1173.69	1142.89	886.521	951.569	959.265	1158.33	932.452	0.312754	0.000229544	0.00165776	ZNF579	19	55576770	55580845	-	3321	protein_coding	zinc finger protein 579 [Source:HGNC Symbol;Acc:HGNC:26646]	zf-C2H2
ENSG00000131558	1414.44	1457.68	1190.6	1045.97	1117.22	1024.56	1354.24	1062.58	0.349576	0.000234354	0.0016818	EXOC4	7	133253073	134066589	+	9466	protein_coding	exocyst complex component 4 [Source:HGNC Symbol;Acc:HGNC:30389]	-
ENSG00000196562	1208.07	1229.23	1279.92	985.804	1027.95	999.444	1239.07	1004.4	0.302675	0.000241742	0.00172971	SULF2	20	47656348	47786616	-	6657	protein_coding	sulfatase 2 [Source:HGNC Symbol;Acc:HGNC:20392]	-
ENSG00000106009	2557.29	2684.82	2755.73	2135.07	2152.53	2349.45	2665.95	2212.35	0.269106	0.000245202	0.00174932	BRAT1	7	2537877	2555727	-	6639	protein_coding	BRCA1 associated ATM activator 1 [Source:HGNC Symbol;Acc:HGNC:21701]	-
ENSG00000068323	1546.83	1797.22	1541.79	1247.55	1378.58	1273.66	1628.61	1299.93	0.324591	0.000245203	0.00174932	TFE3	X	49028726	49043486	-	4283	protein_coding	transcription factor binding to IGHM enhancer 3 [Source:HGNC Symbol;Acc:HGNC:11752]	bHLH
ENSG00000128563	827.443	798.53	926.696	586.668	620.268	727.234	850.89	644.723	0.400635	0.000245572	0.00175122	PRKRIP1	7	102363872	102426676	+	3696	protein_coding	PRKR interacting protein 1 [Source:HGNC Symbol;Acc:HGNC:21894]	-
ENSG00000062822	4363.06	4680.1	4153.39	3410.7	3505.34	3942.53	4398.85	3619.52	0.281348	0.000247145	0.00175875	POLD1	19	50384204	50418016	+	4932	protein_coding	DNA polymerase delta 1, catalytic subunit [Source:HGNC Symbol;Acc:HGNC:9175]	-
ENSG00000177663	803.107	794.338	816.061	589.677	649.717	648.885	804.502	629.427	0.353796	0.000248181	0.00176538	IL17RA	22	17084954	17115694	+	9036	protein_coding	interleukin 17 receptor A [Source:HGNC Symbol;Acc:HGNC:5985]	-
ENSG00000197070	849.833	940.001	889.141	622.771	694.811	752.345	892.992	689.976	0.371784	0.000249014	0.00177057	ARRDC1	9	137605654	137615360	+	3821	protein_coding	arrestin domain containing 1 [Source:HGNC Symbol;Acc:HGNC:28633]	-
ENSG00000120885	926.736	984.015	1013.99	725.062	801.563	784.488	974.913	770.371	0.339197	0.000253028	0.00179686	CLU	8	27596917	27615031	-	6616	protein_coding	clusterin [Source:HGNC Symbol;Acc:HGNC:2095]	-
ENSG00000127564	2521.27	2627.18	2626.82	1776.05	1774.3	2421.77	2591.76	1990.71	0.3809	0.000256411	0.00181936	PKMYT1	16	2968024	2980539	-	5034	protein_coding	protein kinase, membrane associated tyrosine/threonine 1 [Source:HGNC Symbol;Acc:HGNC:29650]	-
ENSG00000167900	3597.92	3950.73	3733.18	2841.08	3002.87	3392.08	3760.61	3078.68	0.288632	0.000257081	0.00182259	TK1	17	78174075	78187233	-	1861	protein_coding	thymidine kinase 1 [Source:HGNC Symbol;Acc:HGNC:11830]	-
ENSG00000164048	1441.7	1431.48	1360.1	1196.4	1108.94	1145.09	1411.09	1150.14	0.295292	0.000263954	0.00186124	ZNF589	3	48241100	48299253	+	5521	protein_coding	zinc finger protein 589 [Source:HGNC Symbol;Acc:HGNC:16747]	zf-C2H2
ENSG00000125877	1726.92	1732.24	1744.79	1150.27	1273.67	1586.05	1734.65	1336.66	0.3762	0.000264111	0.00186158	ITPA	20	3208868	3223870	+	2071	protein_coding	inosine triphosphatase [Source:HGNC Symbol;Acc:HGNC:6176]	-
ENSG00000112655	3386.68	3985.31	3547.43	2826.04	2989.99	3137.95	3639.81	2984.66	0.286113	0.000266273	0.00187371	PTK7	6	43076268	43161719	+	9024	protein_coding	protein tyrosine kinase 7 (inactive) [Source:HGNC Symbol;Acc:HGNC:9618]	-
ENSG00000177951	886.824	904.371	882.036	617.757	693.891	760.381	891.077	690.676	0.367469	0.000267741	0.0018794	BET1L	11	167784	207428	-	3868	protein_coding	Bet1 golgi vesicular membrane trafficking protein like [Source:HGNC Symbol;Acc:HGNC:19348]	-
ENSG00000172890	1024.08	1010.21	1022.11	765.176	835.614	839.734	1018.8	813.508	0.324461	0.000267813	0.0018794	NADSYN1	11	71453109	71524107	+	16263	protein_coding	NAD synthetase 1 [Source:HGNC Symbol;Acc:HGNC:29832]	-
ENSG00000133169	755.407	806.913	729.786	465.323	601.863	629.8	764.035	565.662	0.433134	0.000270016	0.00189379	BEX1	X	103062651	103064240	-	864	protein_coding	brain expressed X-linked 1 [Source:HGNC Symbol;Acc:HGNC:1036]	-
ENSG00000148175	941.338	899.132	975.416	737.096	788.679	688.059	938.629	737.945	0.346591	0.000271781	0.00190146	STOM	9	121338988	121370304	-	3198	protein_coding	stomatin [Source:HGNC Symbol;Acc:HGNC:3383]	-
ENSG00000007376	2893.13	2953.09	2883.62	2233.35	2482.91	2541.3	2909.95	2419.19	0.266331	0.000273343	0.00190768	RPUSD1	16	784974	788397	-	2769	protein_coding	RNA pseudouridylate synthase domain containing 1 [Source:HGNC Symbol;Acc:HGNC:14173]	-
ENSG00000129932	730.097	833.112	735.876	520.48	546.646	657.925	766.362	575.017	0.414469	0.000273895	0.00191075	DOHH	19	3490822	3500940	-	2031	protein_coding	deoxyhypusine hydroxylase [Source:HGNC Symbol;Acc:HGNC:28662]	-
ENSG00000103005	1568.25	1763.68	1574.27	1246.55	1408.03	1295.76	1635.4	1316.78	0.311997	0.000275768	0.00192118	USB1	16	57999546	58021618	+	8265	protein_coding	U6 snRNA biogenesis phosphodiesterase 1 [Source:HGNC Symbol;Acc:HGNC:25792]	-
ENSG00000149091	2899.95	3122.86	3117.07	2433.92	2668.81	2531.26	3046.62	2544.66	0.259408	0.000278901	0.00194011	DGKZ	11	46332905	46380554	+	10787	protein_coding	diacylglycerol kinase zeta [Source:HGNC Symbol;Acc:HGNC:2857]	-
ENSG00000069482	3100.48	3093.52	3109.96	2524.18	2660.53	2689.96	3101.32	2624.89	0.240567	0.000286434	0.00198925	GAL	11	68683779	68691175	+	1300	protein_coding	galanin and GMAP prepropeptide [Source:HGNC Symbol;Acc:HGNC:4114]	-
ENSG00000197448	1540.99	1528.94	1485.96	1258.58	1290.23	1185.27	1518.63	1244.69	0.286746	0.000288436	0.00200234	GSTK1	7	143244093	143270854	+	4228	protein_coding	glutathione S-transferase kappa 1 [Source:HGNC Symbol;Acc:HGNC:16906]	-
ENSG00000131669	917.002	994.494	1035.3	753.142	818.128	755.359	982.266	775.543	0.340215	0.000289622	0.00200976	NINJ1	9	93121489	93134288	-	2648	protein_coding	ninjurin 1 [Source:HGNC Symbol;Acc:HGNC:7824]	-
ENSG00000120314	1003.64	1070.99	1027.18	834.373	804.324	849.778	1033.94	829.492	0.317909	0.000289902	0.00201088	WDR55	5	140664676	140674124	+	7675	protein_coding	WD repeat domain 55 [Source:HGNC Symbol;Acc:HGNC:25971]	-
ENSG00000115073	2075.42	2381.97	2196.46	1536.37	1612.33	2025	2217.95	1724.57	0.363055	0.000294142	0.00203697	ACTR1B	2	97655963	97664107	-	2892	protein_coding	ARP1 actin related protein 1 homolog B [Source:HGNC Symbol;Acc:HGNC:168]	-
ENSG00000135451	1608.16	1737.48	1700.13	1281.65	1403.43	1432.37	1681.92	1372.48	0.293016	0.000294771	0.00204049	TROAP	12	49323236	49331731	+	3954	protein_coding	trophinin associated protein [Source:HGNC Symbol;Acc:HGNC:12327]	-
ENSG00000013306	7194.86	8063.89	7501.88	6043.19	6377.54	6722.89	7586.88	6381.21	0.249602	0.000296365	0.00205069	SLC25A39	17	44319625	44324870	-	3526	protein_coding	solute carrier family 25 member 39 [Source:HGNC Symbol;Acc:HGNC:24279]	-
ENSG00000181789	2914.55	3356.55	2980.04	2496.1	2702.86	2349.45	3083.71	2516.14	0.293036	0.000296892	0.00205267	COPG1	3	129249606	129277773	+	4425	protein_coding	coatomer protein complex subunit gamma 1 [Source:HGNC Symbol;Acc:HGNC:2236]	-
ENSG00000148180	800.186	846.735	931.771	610.737	654.319	721.207	859.564	662.087	0.37651	0.000298105	0.00205938	GSN	9	121207794	121332843	+	11018	protein_coding	gelsolin [Source:HGNC Symbol;Acc:HGNC:4620]	-
ENSG00000173621	1196.39	1205.13	1319.5	912.595	1027.03	1029.58	1240.34	989.735	0.325332	0.000298921	0.00206251	LRFN4	11	66856647	66860475	+	2828	protein_coding	leucine rich repeat and fibronectin type III domain containing 4 [Source:HGNC Symbol;Acc:HGNC:28456]	-
ENSG00000011451	3290.3	3499.07	3357.62	2635.5	3036.92	2754.25	3382.33	2808.89	0.267646	0.000299398	0.00206412	WIZ	19	15419980	15449951	-	9826	protein_coding	widely interspaced zinc finger motifs [Source:HGNC Symbol;Acc:HGNC:30917]	zf-C2H2
ENSG00000170619	840.098	910.659	791.701	609.734	679.166	685.046	847.486	657.982	0.364665	0.000300875	0.00207179	COMMD5	8	144841042	144853736	-	2917	protein_coding	COMM domain containing 5 [Source:HGNC Symbol;Acc:HGNC:17902]	-
ENSG00000092841	4794.3	4930.55	4882.16	3481.9	3502.58	4580.37	4869	3854.95	0.337054	0.000301223	0.00207335	MYL6	12	56158161	56163496	+	4609	protein_coding	myosin light chain 6 [Source:HGNC Symbol;Acc:HGNC:7587]	-
ENSG00000103152	978.33	1153.78	1095.19	798.27	875.186	866.854	1075.77	846.77	0.344661	0.000301702	0.0020758	MPG	16	77007	85853	+	1661	protein_coding	N-methylpurine DNA glycosylase [Source:HGNC Symbol;Acc:HGNC:7211]	-
ENSG00000148296	2113.39	2088.54	1964.03	1495.25	1557.11	1865.29	2055.32	1639.22	0.326595	0.000301972	0.00207682	SURF6	9	133328774	133336398	-	4626	protein_coding	surfeit 6 [Source:HGNC Symbol;Acc:HGNC:11478]	-
ENSG00000125826	1574.09	1539.42	1570.21	1213.45	1339.01	1289.73	1561.24	1280.73	0.28547	0.000302463	0.00207852	RBCK1	20	407498	430966	+	4024	protein_coding	RANBP2-type and C3HC4-type zinc finger containing 1 [Source:HGNC Symbol;Acc:HGNC:15864]	-
ENSG00000116691	675.583	716.79	675.991	502.429	554.008	543.416	689.455	533.284	0.369976	0.000302849	0.00207905	MIIP	1	12019466	12032045	+	2821	protein_coding	migration and invasion inhibitory protein [Source:HGNC Symbol;Acc:HGNC:25715]	-
ENSG00000103811	1020.19	1176.84	1048.5	798.27	911.997	840.738	1081.84	850.335	0.346521	0.000305879	0.0020986	CTSH	15	78921058	78949574	-	5892	protein_coding	cathepsin H [Source:HGNC Symbol;Acc:HGNC:2535]	-
ENSG00000113119	711.601	723.078	759.221	552.572	619.348	503.238	731.3	558.386	0.38821	0.000311311	0.00212814	TMCO6	5	140639427	140645408	+	3502	protein_coding	transmembrane and coiled-coil domains 6 [Source:HGNC Symbol;Acc:HGNC:28814]	-
ENSG00000119522	767.089	803.769	823.166	575.637	680.086	595.649	798.008	617.124	0.369834	0.000311884	0.00212973	DENND1A	9	123379654	123930152	-	10256	protein_coding	DENN domain containing 1A [Source:HGNC Symbol;Acc:HGNC:29324]	-
ENSG00000179820	1001.69	1054.23	992.671	809.302	854.019	767.412	1016.2	810.244	0.32615	0.000311919	0.00212973	MYADM	19	53866223	53876437	+	3675	protein_coding	myeloid associated differentiation marker [Source:HGNC Symbol;Acc:HGNC:7544]	-
ENSG00000156860	3281.54	3663.59	3317.02	2618.45	2927.41	2937.06	3420.72	2827.64	0.274452	0.000322295	0.00218916	FBRS	16	30658431	30670814	+	7218	protein_coding	fibrosin [Source:HGNC Symbol;Acc:HGNC:20442]	-
ENSG00000179335	1567.27	1745.87	1590.51	1214.45	1401.59	1338.95	1634.55	1318.33	0.309609	0.00032294	0.00219164	CLK3	15	74598500	74645414	+	20443	protein_coding	CDC like kinase 3 [Source:HGNC Symbol;Acc:HGNC:2071]	-
ENSG00000131653	2823.04	2969.86	2598.4	2245.39	2216.95	2452.91	2797.1	2305.08	0.279205	0.000326206	0.00221039	TRAF7	16	2155698	2178129	+	4489	protein_coding	TNF receptor associated factor 7 [Source:HGNC Symbol;Acc:HGNC:20456]	-
ENSG00000137409	6061.75	6338.98	6132.64	4634.18	5058.78	5647.11	6177.79	5113.36	0.272814	0.00032633	0.00221039	MTCH1	6	36968141	36986298	-	3126	protein_coding	mitochondrial carrier 1 [Source:HGNC Symbol;Acc:HGNC:17586]	-
ENSG00000162337	2277.9	2445.89	2294.92	1900.4	2058.67	1858.26	2339.57	1939.11	0.270405	0.000327916	0.00222023	LRP5	11	68312609	68449275	+	6164	protein_coding	LDL receptor related protein 5 [Source:HGNC Symbol;Acc:HGNC:6697]	-
ENSG00000136026	3498.62	3680.36	3625.59	3035.63	3120.67	3050.56	3601.52	3068.96	0.2307	0.000328731	0.00222331	CKAP4	12	106237877	106304279	-	3638	protein_coding	cytoskeleton associated protein 4 [Source:HGNC Symbol;Acc:HGNC:16991]	-
ENSG00000188322	793.372	859.31	787.641	656.868	608.305	650.894	813.441	638.689	0.349101	0.000328759	0.00222331	SBK1	16	28292519	28323849	+	4992	protein_coding	SH3 domain binding kinase 1 [Source:HGNC Symbol;Acc:HGNC:17699]	-
ENSG00000035862	752.487	897.036	794.746	616.754	670.884	592.635	814.756	626.758	0.377409	0.000330327	0.00223302	TIMP2	17	78852977	78925387	-	5633	protein_coding	TIMP metallopeptidase inhibitor 2 [Source:HGNC Symbol;Acc:HGNC:11821]	-
ENSG00000185252	1416.39	1601.25	1524.53	1237.52	1216.61	1252.57	1514.06	1235.57	0.293044	0.000333733	0.00224979	ZNF74	22	20394115	20408461	+	6251	protein_coding	zinc finger protein 74 [Source:HGNC Symbol;Acc:HGNC:13144]	zf-C2H2
ENSG00000171425	1178.86	1264.86	1257.59	954.715	943.286	1071.77	1233.77	989.922	0.317841	0.000341248	0.00229227	ZNF581	19	55635459	55645622	+	1736	protein_coding	zinc finger protein 581 [Source:HGNC Symbol;Acc:HGNC:25017]	zf-C2H2
ENSG00000157014	852.753	821.584	825.196	506.44	630.391	723.216	833.178	620.016	0.426318	0.000351563	0.00234766	TATDN2	3	10248023	10281218	+	5572	protein_coding	TatD DNase domain containing 2 [Source:HGNC Symbol;Acc:HGNC:28988]	-
ENSG00000129925	1998.52	2209.06	2203.57	1759	1777.06	1788.95	2137.05	1775.01	0.267576	0.000351734	0.00234788	TMEM8A	16	370773	387113	-	4447	protein_coding	transmembrane protein 8A [Source:HGNC Symbol;Acc:HGNC:17205]	-
ENSG00000183072	2129.94	2042.43	2074.66	1601.55	1824.91	1733.71	2082.34	1720.06	0.275511	0.000357476	0.00238434	NKX2-5	5	173232109	173235357	-	2094	protein_coding	NK2 homeobox 5 [Source:HGNC Symbol;Acc:HGNC:2488]	Homeobox
ENSG00000159348	937.445	887.604	958.161	696.982	777.636	733.26	927.737	735.96	0.333766	0.000364543	0.00242577	CYB5R1	1	202961869	202967280	-	4504	protein_coding	cytochrome b5 reductase 1 [Source:HGNC Symbol;Acc:HGNC:13397]	-
ENSG00000061273	848.859	798.53	828.241	609.734	664.442	677.01	825.21	650.395	0.343458	0.000370925	0.00246342	HDAC7	12	47782722	47833132	-	9928	protein_coding	histone deacetylase 7 [Source:HGNC Symbol;Acc:HGNC:14067]	-
ENSG00000104805	2620.56	2870.31	2659.3	2203.27	2375.24	2229.92	2716.72	2269.47	0.259141	0.000375071	0.00248708	NUCB1	19	48900050	48923372	+	3937	protein_coding	nucleobindin 1 [Source:HGNC Symbol;Acc:HGNC:8043]	-
ENSG00000144485	1097.09	1309.92	1175.37	792.253	724.26	1093.86	1194.13	870.126	0.457094	0.000380211	0.00251694	HES6	2	238238267	238240662	-	2037	protein_coding	hes family bHLH transcription factor 6 [Source:HGNC Symbol;Acc:HGNC:18254]	bHLH
ENSG00000054611	776.823	875.029	782.566	640.823	634.073	637.836	811.473	637.577	0.347611	0.000380462	0.00251694	TBC1D22A	22	46762617	47175699	+	5315	protein_coding	TBC1 domain family member 22A [Source:HGNC Symbol;Acc:HGNC:1309]	-
ENSG00000184205	1157.45	1314.12	1268.75	943.684	1017.83	1041.63	1246.77	1001.05	0.31625	0.00038252	0.00252535	TSPYL2	X	53082367	53088540	+	4948	protein_coding	TSPY like 2 [Source:HGNC Symbol;Acc:HGNC:24358]	-
ENSG00000067057	2851.27	2984.53	2764.86	2219.31	2481.99	2463.96	2866.89	2388.42	0.263201	0.000385089	0.00253653	PFKP	10	3066333	3137712	+	4836	protein_coding	phosphofructokinase, platelet [Source:HGNC Symbol;Acc:HGNC:8878]	-
ENSG00000173638	2250.65	2297.08	2235.03	1834.22	1799.15	2011.95	2260.92	1881.77	0.265019	0.000385213	0.00253653	SLC19A1	21	45493572	45544411	-	9998	protein_coding	solute carrier family 19 member 1 [Source:HGNC Symbol;Acc:HGNC:10937]	-
ENSG00000187531	677.53	727.27	635.391	486.383	505.233	567.523	680.064	519.713	0.388008	0.000387186	0.00254755	SIRT7	17	81911939	81921323	-	6152	protein_coding	sirtuin 7 [Source:HGNC Symbol;Acc:HGNC:14935]	-
ENSG00000215271	877.09	833.112	843.466	612.743	753.709	577.568	851.223	648.007	0.392524	0.000388576	0.00255373	HOMEZ	14	23272422	23299447	-	5534	protein_coding	homeobox and leucine zipper encoding [Source:HGNC Symbol;Acc:HGNC:20164]	Homeobox
ENSG00000100239	2557.29	2596.79	2505.02	2076.91	2196.71	2189.74	2553.03	2154.45	0.244763	0.000390719	0.00256485	PPP6R2	22	50343304	50445090	+	5349	protein_coding	protein phosphatase 6 regulatory subunit 2 [Source:HGNC Symbol;Acc:HGNC:19253]	-
ENSG00000153406	965.675	1080.43	1073.87	726.065	877.947	836.72	1039.99	813.577	0.353411	0.000393065	0.00257826	NMRAL1	16	4461680	4495763	-	3541	protein_coding	NmrA like redox sensor 1 [Source:HGNC Symbol;Acc:HGNC:24987]	-
ENSG00000162813	2722.78	2708.92	2915.08	2416.87	2376.16	2155.58	2782.26	2316.21	0.264377	0.000395532	0.00258945	BPNT1	1	220057482	220090462	-	3113	protein_coding	3'(2'), 5'-bisphosphate nucleotidase 1 [Source:HGNC Symbol;Acc:HGNC:1096]	-
ENSG00000100167	1249.93	1349.75	1296.16	1026.92	1112.62	1027.57	1298.61	1055.7	0.298157	0.000398557	0.00260424	2020-09-03	22	41969475	41998221	+	7153	protein_coding	septin 3 [Source:HGNC Symbol;Acc:HGNC:10750]	-
ENSG00000117408	1176.92	1212.47	1148.98	976.778	935.004	971.319	1179.45	961.034	0.2956	0.000399163	0.0026062	IPO13	1	43946939	43968022	+	5083	protein_coding	importin 13 [Source:HGNC Symbol;Acc:HGNC:16853]	-
ENSG00000184428	1319.04	1356.03	1368.22	966.749	1102.49	1170.2	1347.77	1079.82	0.319597	0.000401489	0.00261938	TOP1MT	8	143304384	143359979	-	6441	protein_coding	DNA topoisomerase I mitochondrial [Source:HGNC Symbol;Acc:HGNC:29787]	-
ENSG00000174705	1363.82	1481.79	1411.87	1222.48	1127.34	1126.01	1419.16	1158.61	0.29261	0.000405756	0.00264316	SH3PXD2B	5	172325000	172454523	-	8242	protein_coding	SH3 and PX domains 2B [Source:HGNC Symbol;Acc:HGNC:29242]	-
ENSG00000113719	3385.7	3671.98	3484.5	2988.5	3031.4	2936.05	3514.06	2985.32	0.235059	0.000411994	0.00267867	ERGIC1	5	172834275	172952685	+	14139	protein_coding	endoplasmic reticulum-golgi intermediate compartment 1 [Source:HGNC Symbol;Acc:HGNC:29205]	-
ENSG00000183856	1644.18	1795.12	1559.04	1345.83	1427.35	1288.73	1666.11	1353.97	0.298805	0.000414258	0.00268928	IQGAP3	1	156525405	156572604	-	6742	protein_coding	IQ motif containing GTPase activating protein 3 [Source:HGNC Symbol;Acc:HGNC:20669]	-
ENSG00000165821	1607.19	1809.79	1682.87	1336.8	1461.4	1378.13	1699.95	1392.11	0.287662	0.000428964	0.00276654	SALL2	14	21521081	21537216	-	5382	protein_coding	spalt like transcription factor 2 [Source:HGNC Symbol;Acc:HGNC:10526]	zf-C2H2
ENSG00000136717	831.337	962.008	914.516	594.691	720.579	756.363	902.62	690.544	0.38577	0.000429765	0.00276987	BIN1	2	127048027	127107355	-	6929	protein_coding	bridging integrator 1 [Source:HGNC Symbol;Acc:HGNC:1052]	-
ENSG00000160200	788.505	1477.59	1199.73	522.486	617.507	633.818	1155.28	591.271	0.966122	0.000431774	0.00277978	CBS	21	43053191	43076943	-	6786	protein_coding	cystathionine-beta-synthase [Source:HGNC Symbol;Acc:HGNC:1550]	-
ENSG00000181523	870.276	1013.36	1037.33	750.133	796.042	750.336	973.655	765.504	0.346289	0.000432708	0.00278251	SGSH	17	80206716	80220923	-	6713	protein_coding	N-sulfoglucosamine sulfohydrolase [Source:HGNC Symbol;Acc:HGNC:10818]	-
ENSG00000119431	917.002	964.104	941.921	626.783	742.665	813.618	941.009	727.689	0.370643	0.000439989	0.002824	HDHD3	9	113373419	113376999	-	2105	protein_coding	haloacid dehalogenase like hydrolase domain containing 3 [Source:HGNC Symbol;Acc:HGNC:28171]	-
ENSG00000130309	4989.97	5462.91	4932.91	4245.07	4327.15	4489.96	5128.59	4354.06	0.236125	0.000441706	0.00283144	COLGALT1	19	17555594	17583162	+	4900	protein_coding	collagen beta(1-O)galactosyltransferase 1 [Source:HGNC Symbol;Acc:HGNC:26182]	-
ENSG00000140688	776.823	835.207	771.401	595.694	609.225	666.966	794.477	623.962	0.348542	0.000442641	0.00283567	C16orf58	16	31489471	31509309	-	3630	protein_coding	chromosome 16 open reading frame 58 [Source:HGNC Symbol;Acc:HGNC:25848]	-
ENSG00000185000	1261.61	1307.83	1297.17	958.727	1088.69	1085.83	1288.87	1044.42	0.303024	0.000458365	0.00292101	DGAT1	8	144314584	144326910	-	4131	protein_coding	diacylglycerol O-acyltransferase 1 [Source:HGNC Symbol;Acc:HGNC:2843]	-
ENSG00000204160	1004.61	1109.77	1073.87	772.196	876.106	888.953	1062.75	845.752	0.328974	0.000472164	0.00299673	ZDHHC18	1	26826710	26857602	+	5436	protein_coding	zinc finger DHHC-type containing 18 [Source:HGNC Symbol;Acc:HGNC:20712]	-
ENSG00000158062	715.495	686.4	763.281	518.475	506.154	626.787	721.725	550.472	0.391529	0.000475319	0.00300988	UBXN11	1	26281328	26318363	-	4704	protein_coding	UBX domain protein 11 [Source:HGNC Symbol;Acc:HGNC:30600]	-
ENSG00000177352	1261.61	1437.77	1303.26	1028.93	1132.86	1074.78	1334.21	1078.86	0.305841	0.000493097	0.00310283	CCDC71	3	49162535	49166321	-	1781	protein_coding	coiled-coil domain containing 71 [Source:HGNC Symbol;Acc:HGNC:25760]	-
ENSG00000170473	824.523	866.646	881.021	627.785	711.376	696.095	857.397	678.419	0.33721	0.00049702	0.00312174	PYM1	12	55901413	55932618	-	2425	protein_coding	PYM homolog 1, exon junction complex associated factor [Source:HGNC Symbol;Acc:HGNC:30258]	-
ENSG00000105705	1052.31	1066.8	1053.57	805.29	884.389	876.899	1057.56	855.526	0.305543	0.000505753	0.0031695	SUGP1	19	19276018	19320844	-	5356	protein_coding	SURP and G-patch domain containing 1 [Source:HGNC Symbol;Acc:HGNC:18643]	-
ENSG00000076604	1685.06	1783.59	1615.88	1194.4	1245.14	1556.92	1694.85	1332.15	0.347599	0.000506609	0.00317143	TRAF4	17	28743984	28750958	+	4596	protein_coding	TNF receptor associated factor 4 [Source:HGNC Symbol;Acc:HGNC:12034]	-
ENSG00000198736	1523.47	1631.64	1658.51	1140.24	1406.19	1315.85	1604.54	1287.43	0.317067	0.000512372	0.0032028	MSRB1	16	1938210	1943326	-	2157	protein_coding	methionine sulfoxide reductase B1 [Source:HGNC Symbol;Acc:HGNC:14133]	-
ENSG00000073350	928.683	915.899	984.551	666.897	766.593	797.546	943.044	743.679	0.342448	0.000513385	0.00320795	LLGL2	17	75525080	75575208	+	7909	protein_coding	LLGL2, scribble cell polarity complex component [Source:HGNC Symbol;Acc:HGNC:6629]	-
ENSG00000002834	2104.63	2255.16	2067.56	1607.57	1769.7	1895.43	2142.45	1757.57	0.285543	0.000517047	0.00322609	LASP1	17	38869859	38921770	+	7061	protein_coding	LIM and SH3 protein 1 [Source:HGNC Symbol;Acc:HGNC:6513]	-
ENSG00000127837	7037.16	8174.97	7459.25	5323.14	5799.6	7031.26	7557.13	6051.33	0.320574	0.000523718	0.00326054	AAMP	2	218264123	218270257	-	3140	protein_coding	angio associated migratory cell protein [Source:HGNC Symbol;Acc:HGNC:18]	-
ENSG00000099999	977.357	963.056	946.996	684.948	698.492	863.841	962.47	749.094	0.362105	0.000531354	0.00329963	RNF215	22	30368811	30421771	-	10624	protein_coding	ring finger protein 215 [Source:HGNC Symbol;Acc:HGNC:33434]	-
ENSG00000105656	643.459	670.681	724.711	547.557	518.117	524.331	679.617	530.002	0.358768	0.000535153	0.0033208	ELL	19	18442663	18522127	-	4929	protein_coding	elongation factor for RNA polymerase II [Source:HGNC Symbol;Acc:HGNC:23114]	-
ENSG00000159228	1304.44	1365.46	1333.71	1024.91	1119.06	1134.04	1334.54	1092.67	0.288187	0.000539813	0.00334606	CBR1	21	36069941	36073166	+	2450	protein_coding	carbonyl reductase 1 [Source:HGNC Symbol;Acc:HGNC:1548]	-
ENSG00000177370	1346.3	1328.79	1367.21	1044.97	1007.71	1206.36	1347.43	1086.35	0.311215	0.000541815	0.00335724	TIMM22	17	997117	1003671	+	3194	protein_coding	translocase of inner mitochondrial membrane 22 [Source:HGNC Symbol;Acc:HGNC:17317]	-
ENSG00000270647	5910.87	6986.61	6057.53	4708.39	4894.97	5776.69	6318.33	5126.68	0.301501	0.000554759	0.00342995	TAF15	17	35713791	35864615	+	5909	protein_coding	TATA-box binding protein associated factor 15 [Source:HGNC Symbol;Acc:HGNC:11547]	-
ENSG00000177556	1275.24	1370.7	1253.53	944.687	1147.59	1024.56	1299.82	1038.94	0.322412	0.000555661	0.00343303	ATOX1	5	151742316	151772532	-	5239	protein_coding	antioxidant 1 copper chaperone [Source:HGNC Symbol;Acc:HGNC:798]	-
ENSG00000184840	4724.21	5354.97	4888.25	3439.78	3710.57	4691.86	4989.14	3947.4	0.337916	0.000558917	0.00345064	TMED9	5	177592158	177596124	+	2440	protein_coding	transmembrane p24 trafficking protein 9 [Source:HGNC Symbol;Acc:HGNC:24878]	-
ENSG00000145022	691.158	753.468	677.006	571.626	568.733	512.278	707.211	550.879	0.359827	0.000563568	0.00346929	TCTA	3	49412206	49416475	+	2747	protein_coding	T cell leukemia translocation altered [Source:HGNC Symbol;Acc:HGNC:11692]	-
ENSG00000105355	1362.85	1513.22	1339.8	1063.02	1098.81	1233.48	1405.29	1131.77	0.312244	0.000569416	0.00349769	PLIN3	19	4838341	4867768	-	2813	protein_coding	perilipin 3 [Source:HGNC Symbol;Acc:HGNC:16893]	-
ENSG00000157191	826.47	934.762	891.171	627.785	611.066	789.511	884.134	676.12	0.38734	0.000569851	0.00349911	NECAP2	1	16440672	16460078	+	5559	protein_coding	NECAP endocytosis associated 2 [Source:HGNC Symbol;Acc:HGNC:25528]	-
ENSG00000196961	3485.97	3899.38	3677.35	3000.53	3204.41	3149	3687.57	3117.98	0.241804	0.000572059	0.00351013	AP2A1	19	49766968	49807113	+	8746	protein_coding	adaptor related protein complex 2 subunit alpha 1 [Source:HGNC Symbol;Acc:HGNC:561]	-
ENSG00000011478	1058.15	1081.47	1110.41	797.267	844.817	954.243	1083.35	865.442	0.324104	0.000574951	0.0035266	QPCTL	19	45692483	45703989	+	2396	protein_coding	glutaminyl-peptide cyclotransferase like [Source:HGNC Symbol;Acc:HGNC:25952]	-
ENSG00000086015	1370.64	1541.52	1405.78	1125.2	1174.28	1227.46	1439.31	1175.64	0.291656	0.000575418	0.0035282	MAST2	1	45786987	46036124	+	7877	protein_coding	microtubule associated serine/threonine kinase 2 [Source:HGNC Symbol;Acc:HGNC:19035]	-
ENSG00000165458	2977.82	3231.84	3095.75	2545.24	2711.14	2634.72	3101.81	2630.37	0.237573	0.000584216	0.00357441	INPPL1	11	72223701	72239105	+	6519	protein_coding	inositol polyphosphate phosphatase like 1 [Source:HGNC Symbol;Acc:HGNC:6080]	-
ENSG00000114268	703.813	831.016	818.091	546.554	547.566	687.055	784.307	593.725	0.401769	0.000593567	0.00361991	PFKFB4	3	48517684	48562015	-	6107	protein_coding	6-phosphofructo-2-kinase/fructose-2,6-biphosphatase 4 [Source:HGNC Symbol;Acc:HGNC:8875]	-
ENSG00000188690	2406.4	2605.18	2478.63	2106.99	2160.82	2061.16	2496.74	2109.66	0.242749	0.000607987	0.00369461	UROS	10	125784980	125823285	-	9532	protein_coding	uroporphyrinogen III synthase [Source:HGNC Symbol;Acc:HGNC:12592]	-
ENSG00000010278	1124.35	1291.06	1274.84	915.604	1015.07	1030.58	1230.08	987.085	0.316998	0.000609215	0.00370075	CD9	12	6199715	6238271	+	4165	protein_coding	CD9 molecule [Source:HGNC Symbol;Acc:HGNC:1709]	-
ENSG00000179151	1873.92	1915.63	1867.6	1566.46	1588.4	1611.16	1885.72	1588.67	0.24724	0.000609764	0.00370276	EDC3	15	74630558	74696292	-	5103	protein_coding	enhancer of mRNA decapping 3 [Source:HGNC Symbol;Acc:HGNC:26114]	-
ENSG00000102901	1210.99	1188.36	1152.03	883.513	991.141	1004.47	1183.79	959.707	0.302579	0.000610226	0.00370424	CENPT	16	67828157	67847811	-	5539	protein_coding	centromere protein T [Source:HGNC Symbol;Acc:HGNC:25787]	-
ENSG00000089685	5915.73	6590.49	6161.06	4584.04	5006.32	5745.55	6222.43	5111.97	0.283572	0.000617081	0.00373519	BIRC5	17	78214186	78225636	+	3815	protein_coding	baculoviral IAP repeat containing 5 [Source:HGNC Symbol;Acc:HGNC:593]	-
ENSG00000116584	1414.44	1633.74	1470.74	1141.25	1241.46	1283.71	1506.31	1222.14	0.301215	0.000620952	0.00375154	ARHGEF2	1	155946851	156007070	-	9135	protein_coding	Rho/Rac guanine nucleotide exchange factor 2 [Source:HGNC Symbol;Acc:HGNC:682]	-
ENSG00000182087	4325.09	4325.89	4313.76	3445.8	3493.38	3982.71	4321.58	3640.63	0.247493	0.000621693	0.00375325	TMEM259	19	1009648	1021179	-	4031	protein_coding	transmembrane protein 259 [Source:HGNC Symbol;Acc:HGNC:17039]	-
ENSG00000148291	793.372	819.488	870.871	675.922	664.442	641.854	827.911	660.739	0.32521	0.000644039	0.00387357	SURF2	9	133356552	133361169	+	1008	protein_coding	surfeit 2 [Source:HGNC Symbol;Acc:HGNC:11475]	-
ENSG00000159363	1970.29	2073.87	1973.16	1716.88	1690.55	1664.4	2005.77	1690.61	0.246493	0.000646065	0.00388027	ATP13A2	1	16985958	17011928	-	5253	protein_coding	ATPase cation transporting 13A2 [Source:HGNC Symbol;Acc:HGNC:30213]	-
ENSG00000148400	776.823	867.694	816.061	688.959	642.355	615.738	820.193	649.017	0.337437	0.000647088	0.00388504	NOTCH1	9	136494433	136545786	-	10377	protein_coding	notch 1 [Source:HGNC Symbol;Acc:HGNC:7881]	-
ENSG00000088367	1442.67	1504.84	1463.63	1242.53	1257.1	1145.09	1470.38	1214.91	0.274984	0.000649216	0.00389507	EPB41L1	20	36091504	36232799	+	9674	protein_coding	erythrocyte membrane protein band 4.1 like 1 [Source:HGNC Symbol;Acc:HGNC:3378]	-
ENSG00000079739	2775.34	3143.82	2934.37	2401.83	2546.41	2499.11	2951.18	2482.45	0.249221	0.000651492	0.00390734	PGM1	1	63593276	63660245	+	4212	protein_coding	phosphoglucomutase 1 [Source:HGNC Symbol;Acc:HGNC:8905]	-
ENSG00000178802	3903.59	4346.85	4063.05	3367.58	3636.02	3439.29	4104.5	3480.96	0.237439	0.000661714	0.00395888	MPI	15	74890005	74902219	+	9090	protein_coding	mannose phosphate isomerase [Source:HGNC Symbol;Acc:HGNC:7216]	-
ENSG00000104522	1540.99	1601.25	1662.57	1234.51	1337.17	1390.18	1601.6	1320.62	0.278133	0.000666689	0.00397957	TSTA3	8	143612618	143618048	-	3622	protein_coding	tissue specific transplantation antigen P35B [Source:HGNC Symbol;Acc:HGNC:12390]	-
ENSG00000030582	3697.21	3938.16	3710.85	2981.48	3451.97	3086.72	3782.07	3173.39	0.252802	0.000680168	0.00404963	GRN	17	44345086	44353102	+	3680	protein_coding	granulin precursor [Source:HGNC Symbol;Acc:HGNC:4601]	-
ENSG00000008441	838.151	978.775	788.656	627.785	745.426	625.783	868.528	666.331	0.381206	0.000682893	0.00405989	NFIX	19	12995608	13098796	+	6302	protein_coding	nuclear factor I X [Source:HGNC Symbol;Acc:HGNC:7788]	CTF/NFI
ENSG00000099899	2767.55	2920.61	2791.25	2160.14	2445.18	2486.05	2826.47	2363.79	0.257683	0.000705848	0.00417594	TRMT2A	22	20111866	20117392	-	3963	protein_coding	tRNA methyltransferase 2 homolog A [Source:HGNC Symbol;Acc:HGNC:24974]	-
ENSG00000119760	963.728	929.522	1027.18	781.222	814.447	761.385	973.477	785.685	0.308976	0.000718229	0.0042374	SUPT7L	2	27650812	27663840	-	5309	protein_coding	SPT7 like, STAGA complex gamma subunit [Source:HGNC Symbol;Acc:HGNC:30632]	-
ENSG00000140479	1489.4	1578.2	1506.26	1282.65	1260.78	1274.67	1524.62	1272.7	0.260467	0.000742352	0.00436158	PCSK6	15	101297142	101525202	-	13239	protein_coding	proprotein convertase subtilisin/kexin type 6 [Source:HGNC Symbol;Acc:HGNC:8569]	-
ENSG00000071894	4078.81	4317.51	4123.95	3552.1	3560.56	3678.36	4173.42	3597.01	0.214392	0.000749739	0.00439632	CPSF1	8	144393229	144409349	-	6072	protein_coding	cleavage and polyadenylation specific factor 1 [Source:HGNC Symbol;Acc:HGNC:2324]	-
ENSG00000168528	1079.57	1160.07	1108.38	864.459	948.808	915.069	1116.01	909.445	0.294738	0.000751772	0.00440627	SERINC2	1	31409565	31434680	+	3549	protein_coding	serine incorporator 2 [Source:HGNC Symbol;Acc:HGNC:23231]	-
ENSG00000111737	2618.61	2913.27	2527.35	2091.95	2228.92	2361.5	2686.41	2227.46	0.270138	0.000752752	0.00440901	RAB35	12	120095095	120117502	-	4022	protein_coding	RAB35, member RAS oncogene family [Source:HGNC Symbol;Acc:HGNC:9774]	-
ENSG00000105738	784.611	911.707	885.081	688.959	698.492	663.952	860.466	683.801	0.3309	0.000763704	0.0044639	SIPA1L3	19	37907228	38208372	+	10335	protein_coding	signal induced proliferation associated 1 like 3 [Source:HGNC Symbol;Acc:HGNC:23801]	-
ENSG00000149115	1556.57	1846.47	1581.37	1353.85	1379.5	1338.95	1661.47	1357.43	0.291148	0.000774304	0.00451037	TNKS1BP1	11	57299638	57324952	-	7149	protein_coding	tankyrase 1 binding protein 1 [Source:HGNC Symbol;Acc:HGNC:19081]	-
ENSG00000213563	992.932	1057.37	1116.5	833.37	788.679	916.073	1055.6	846.041	0.319581	0.000776397	0.00452101	C8orf82	8	144525733	144529132	-	3001	protein_coding	chromosome 8 open reading frame 82 [Source:HGNC Symbol;Acc:HGNC:33826]	-
ENSG00000166595	1735.68	1924.02	1720.43	1259.58	1443	1608.15	1793.38	1436.91	0.319545	0.000778348	0.00453082	CIAO2B	16	66932055	66934423	-	1070	protein_coding	cytosolic iron-sulfur assembly component 2B [Source:HGNC Symbol;Acc:HGNC:24261]	-
ENSG00000160211	2292.5	2578.98	2366.98	1956.56	2149.77	1908.49	2412.82	2004.94	0.266653	0.000786893	0.00457118	G6PD	X	154531390	154547572	-	3995	protein_coding	glucose-6-phosphate dehydrogenase [Source:HGNC Symbol;Acc:HGNC:4057]	-
ENSG00000203879	5085.37	5297.33	4872.01	4077.6	4648.33	4197.66	5084.9	4307.86	0.239013	0.000822661	0.00475461	GDI1	X	154436913	154443467	+	5256	protein_coding	GDP dissociation inhibitor 1 [Source:HGNC Symbol;Acc:HGNC:4226]	-
ENSG00000124226	1965.42	1922.97	1922.41	1587.51	1647.3	1677.46	1936.93	1637.42	0.242367	0.000832581	0.00480216	RNF114	20	49936336	49953892	+	4344	protein_coding	ring finger protein 114 [Source:HGNC Symbol;Acc:HGNC:13094]	-
ENSG00000249915	1262.58	1231.33	1153.04	968.755	941.446	1061.72	1215.65	990.641	0.295738	0.000835088	0.00481498	PDCD6	5	271621	353856	+	9493	protein_coding	programmed cell death 6 [Source:HGNC Symbol;Acc:HGNC:8765]	-
ENSG00000172428	1100.01	1220.85	1097.22	722.054	838.375	1043.64	1139.36	868.023	0.392429	0.000836669	0.00481777	COPS9	2	240126563	240136807	-	2039	protein_coding	COP9 signalosome subunit 9 [Source:HGNC Symbol;Acc:HGNC:21314]	-
ENSG00000153395	3524.91	3536.79	3465.21	3021.59	3061.77	3016.41	3508.97	3033.26	0.210133	0.000848676	0.00487806	LPCAT1	5	1456480	1523977	-	6494	protein_coding	lysophosphatidylcholine acyltransferase 1 [Source:HGNC Symbol;Acc:HGNC:25718]	-
ENSG00000178449	850.806	899.132	894.216	566.611	571.494	824.667	881.385	654.257	0.430475	0.000853104	0.00489894	COX14	12	50111979	50120457	+	1073	protein_coding	cytochrome c oxidase assembly factor COX14 [Source:HGNC Symbol;Acc:HGNC:28216]	-
ENSG00000170638	4375.71	4238.91	4433.53	3510.99	3744.62	3912.4	4349.38	3722.67	0.224496	0.000858912	0.0049273	TRABD	22	50185915	50199598	+	3153	protein_coding	TraB domain containing [Source:HGNC Symbol;Acc:HGNC:28805]	-
ENSG00000071564	5119.44	5324.58	5317.59	4570	4669.5	4435.72	5253.87	4558.41	0.204721	0.000869066	0.0049822	TCF3	19	1609290	1652605	-	6080	protein_coding	transcription factor 3 [Source:HGNC Symbol;Acc:HGNC:11633]	bHLH
ENSG00000165724	2526.14	2622.99	2520.25	1981.64	2034.74	2353.46	2556.46	2123.28	0.267972	0.000876804	0.0050181	ZMYND19	9	137582079	137590490	-	2372	protein_coding	zinc finger MYND-type containing 19 [Source:HGNC Symbol;Acc:HGNC:21146]	-
ENSG00000051596	3986.33	3897.29	3904.71	3059.7	3093.98	3674.34	3929.44	3276.01	0.262566	0.000894059	0.00510141	THOC3	5	175917873	176034680	-	3453	protein_coding	THO complex 3 [Source:HGNC Symbol;Acc:HGNC:19072]	-
ENSG00000125520	2483.3	2499.33	2532.43	1912.44	2033.82	2299.22	2505.02	2081.83	0.267064	0.000895285	0.00510669	SLC2A4RG	20	63739861	63743505	+	2244	protein_coding	SLC2A4 regulator [Source:HGNC Symbol;Acc:HGNC:15930]	Others
ENSG00000170265	3015.79	3381.7	3009.48	2382.78	2679.85	2757.26	3135.66	2606.63	0.266354	0.000897955	0.00512021	ZNF282	7	149195485	149226248	+	3832	protein_coding	zinc finger protein 282 [Source:HGNC Symbol;Acc:HGNC:13076]	zf-C2H2
ENSG00000174233	959.834	1113.96	950.041	793.256	794.201	835.716	1007.94	807.724	0.319213	0.000900015	0.00513024	ADCY6	12	48766194	48789037	-	8410	protein_coding	adenylate cyclase 6 [Source:HGNC Symbol;Acc:HGNC:237]	-
ENSG00000185164	1262.58	1242.86	1227.14	1106.15	973.656	974.332	1244.19	1018.04	0.289755	0.00090451	0.00515241	NOMO2	16	18417325	18562211	-	6801	protein_coding	NODAL modulator 2 [Source:HGNC Symbol;Acc:HGNC:22652]	-
ENSG00000143845	1176.92	1270.1	1119.55	870.476	1030.71	967.301	1188.86	956.163	0.313578	0.000906435	0.00516165	ETNK2	1	204131062	204152003	-	4472	protein_coding	ethanolamine kinase 2 [Source:HGNC Symbol;Acc:HGNC:25575]	-
ENSG00000010361	1078.6	1116.06	1136.8	810.305	942.366	940.18	1110.48	897.617	0.306571	0.00090838	0.00517099	FUZ	19	49806869	49817376	-	2950	protein_coding	fuzzy planar cell polarity protein [Source:HGNC Symbol;Acc:HGNC:26219]	-
ENSG00000113645	1339.48	1373.85	1342.85	1124.2	1160.47	1089.85	1352.06	1124.84	0.265124	0.00091087	0.00518343	WWC1	5	168291651	168472303	+	10076	protein_coding	WW and C2 domain containing 1 [Source:HGNC Symbol;Acc:HGNC:29435]	-
ENSG00000100300	6110.43	5918.76	6345.79	3540.07	3441.85	5015.3	6124.99	3999.07	0.615104	0.000912684	0.00519202	TSPO	22	43151514	43163242	+	1455	protein_coding	translocator protein [Source:HGNC Symbol;Acc:HGNC:1158]	-
ENSG00000125817	3286.41	3420.47	3371.83	2575.32	2797.65	3076.68	3359.57	2816.55	0.254325	0.000931246	0.00528348	CENPB	20	3783851	3786690	-	2840	protein_coding	centromere protein B [Source:HGNC Symbol;Acc:HGNC:1852]	-
ENSG00000141252	952.046	974.583	950.041	711.022	826.411	781.475	958.89	772.969	0.310336	0.000944049	0.00534364	VPS53	17	508668	721717	-	20899	protein_coding	VPS53, GARP complex subunit [Source:HGNC Symbol;Acc:HGNC:25608]	-
ENSG00000100142	3077.12	3380.65	3306.87	2299.54	2516.04	3055.59	3254.88	2623.72	0.311011	0.000945986	0.00535283	POLR2F	22	37952607	38041915	+	7042	protein_coding	RNA polymerase II subunit F [Source:HGNC Symbol;Acc:HGNC:9193]	-
ENSG00000183207	7671.86	8123.62	7381.09	5860.67	6723.56	6937.85	7725.52	6507.36	0.247482	0.000951096	0.00537638	RUVBL2	19	48993448	49015995	+	3670	protein_coding	RuvB like AAA ATPase 2 [Source:HGNC Symbol;Acc:HGNC:10475]	-
ENSG00000135414	878.063	1065.75	1016.02	775.205	821.81	758.372	986.611	785.129	0.328719	0.000953393	0.00538758	GDF11	12	55743280	55757278	+	8657	protein_coding	growth differentiation factor 11 [Source:HGNC Symbol;Acc:HGNC:4216]	-
ENSG00000177595	853.727	844.639	911.471	673.917	681.927	743.305	869.946	699.716	0.314398	0.000969666	0.00546501	PIDD1	11	799179	809753	-	5869	protein_coding	p53-induced death domain protein 1 [Source:HGNC Symbol;Acc:HGNC:16491]	-
ENSG00000146409	1490.37	1485.98	1537.73	1272.62	1150.35	1313.84	1504.69	1245.6	0.27312	0.000981168	0.00551704	SLC18B1	6	132769370	132813339	-	2760	protein_coding	solute carrier family 18 member B1 [Source:HGNC Symbol;Acc:HGNC:21573]	-
ENSG00000143740	3242.6	3318.82	3084.59	2506.13	2686.3	2920.99	3215.34	2704.47	0.249628	0.000985065	0.0055353	SNAP47	1	227728539	227781231	+	6580	protein_coding	synaptosome associated protein 47 [Source:HGNC Symbol;Acc:HGNC:30669]	-
ENSG00000052749	1679.22	1863.24	1702.16	1390.96	1385.94	1556.92	1748.21	1444.61	0.275217	0.000990542	0.00555746	RRP12	10	97356358	97426076	-	8529	protein_coding	ribosomal RNA processing 12 homolog [Source:HGNC Symbol;Acc:HGNC:29100]	-
ENSG00000066322	1065.94	1140.16	1003.84	742.111	889.91	913.06	1069.98	848.36	0.334395	0.000990642	0.00555746	ELOVL1	1	43363397	43368074	-	2507	protein_coding	ELOVL fatty acid elongase 1 [Source:HGNC Symbol;Acc:HGNC:14418]	-
ENSG00000126215	1016.3	1048.99	1042.41	750.133	844.817	906.029	1035.9	833.659	0.313178	0.00100654	0.00563922	XRCC3	14	103697609	103715504	-	7507	protein_coding	X-ray repair cross complementing 3 [Source:HGNC Symbol;Acc:HGNC:12830]	-
ENSG00000189306	5686.97	6223.71	5582.51	4592.06	4775.33	5357.82	5831.06	4908.4	0.248496	0.00101154	0.00566535	RRP7A	22	42509968	42519802	-	4082	protein_coding	ribosomal RNA processing 7 homolog A [Source:HGNC Symbol;Acc:HGNC:24286]	-
ENSG00000121680	683.371	783.858	756.176	535.523	542.045	648.885	741.135	575.484	0.365041	0.00101979	0.00569657	PEX16	11	45909669	45918812	-	3013	protein_coding	peroxisomal biogenesis factor 16 [Source:HGNC Symbol;Acc:HGNC:8857]	-
ENSG00000178999	3605.71	3896.24	3666.19	3073.74	3315.77	3175.12	3722.71	3188.21	0.223347	0.00103033	0.005746	AURKB	17	8204733	8210600	-	2241	protein_coding	aurora kinase B [Source:HGNC Symbol;Acc:HGNC:11390]	-
ENSG00000155366	1257.71	1409.48	1288.04	981.792	1092.37	1143.08	1318.41	1072.42	0.297566	0.00103432	0.0057607	RHOC	1	112701106	112707434	-	4028	protein_coding	ras homolog family member C [Source:HGNC Symbol;Acc:HGNC:669]	-
ENSG00000148606	2460.91	2660.72	2490.81	2062.87	2269.41	2098.33	2537.48	2143.54	0.242992	0.00103661	0.00577159	POLR3A	10	77969251	78029545	-	8917	protein_coding	RNA polymerase III subunit A [Source:HGNC Symbol;Acc:HGNC:30074]	-
ENSG00000026559	1140.9	1179.98	1143.91	894.544	923.961	1018.53	1154.93	945.678	0.288472	0.00106081	0.00588702	KCNG1	20	51003656	51023129	-	5437	protein_coding	potassium voltage-gated channel modifier subfamily G member 1 [Source:HGNC Symbol;Acc:HGNC:6248]	-
ENSG00000141696	2097.81	2323.28	2163.98	1717.89	1846.08	1941.63	2195.03	1835.2	0.258092	0.00106461	0.00590237	P3H4	17	41801947	41812604	-	3740	protein_coding	prolyl 3-hydroxylase family member 4 (non-enzymatic) [Source:HGNC Symbol;Acc:HGNC:16946]	-
ENSG00000159720	2064.71	2201.72	1929.52	1544.39	1732.89	1823.11	2065.32	1700.13	0.280545	0.00107012	0.00592712	ATP6V0D1	16	67438014	67481237	-	8212	protein_coding	ATPase H+ transporting V0 subunit d1 [Source:HGNC Symbol;Acc:HGNC:13724]	-
ENSG00000160685	861.514	922.186	842.451	637.814	615.667	792.524	875.384	682.002	0.360648	0.00107087	0.00592934	ZBTB7B	1	155002630	155018522	+	4303	protein_coding	zinc finger and BTB domain containing 7B [Source:HGNC Symbol;Acc:HGNC:18668]	ZBTB
ENSG00000108591	1232.4	1352.89	1270.78	970.761	1046.36	1131.03	1285.36	1049.38	0.292432	0.0010739	0.00594416	DRG2	17	18087886	18107971	+	7411	protein_coding	developmentally regulated GTP binding protein 2 [Source:HGNC Symbol;Acc:HGNC:3030]	-
ENSG00000071246	807.001	788.05	836.361	617.757	601.863	712.167	810.471	643.929	0.332468	0.00108595	0.00599529	VASH1	14	76762189	76783015	+	6502	protein_coding	vasohibin 1 [Source:HGNC Symbol;Acc:HGNC:19964]	-
ENSG00000185721	3427.56	3381.7	3394.16	2714.72	2891.52	3089.74	3401.14	2898.66	0.230668	0.00109094	0.00601698	DRG1	22	31399523	31530634	+	2279	protein_coding	developmentally regulated GTP binding protein 1 [Source:HGNC Symbol;Acc:HGNC:3029]	-
ENSG00000114648	1132.14	1212.47	1194.66	928.641	860.461	1060.72	1179.75	949.94	0.31302	0.00109361	0.00602582	KLHL18	3	47282917	47346816	+	7064	protein_coding	kelch like family member 18 [Source:HGNC Symbol;Acc:HGNC:29120]	-
ENSG00000197879	2599.15	3024.35	2643.06	2255.41	2372.48	2300.23	2755.52	2309.37	0.254492	0.00109686	0.00603787	MYO1C	17	1464186	1492812	-	8106	protein_coding	myosin IC [Source:HGNC Symbol;Acc:HGNC:7597]	-
ENSG00000196739	1250.9	1187.31	1145.94	1046.98	930.402	958.261	1194.72	978.547	0.288462	0.00110099	0.00605668	COL27A1	9	114155560	114312511	+	13988	protein_coding	collagen type XXVII alpha 1 chain [Source:HGNC Symbol;Acc:HGNC:22986]	-
ENSG00000145214	791.425	926.378	828.241	644.834	635.913	732.256	848.681	671.001	0.338884	0.00112089	0.00615426	DGKQ	4	958887	986895	-	4970	protein_coding	diacylglycerol kinase theta [Source:HGNC Symbol;Acc:HGNC:2856]	-
ENSG00000112699	1018.24	987.159	948.011	719.045	841.135	819.644	984.471	793.275	0.311179	0.00112105	0.00615426	GMDS	6	1623806	2245692	-	4304	protein_coding	GDP-mannose 4,6-dehydratase [Source:HGNC Symbol;Acc:HGNC:4369]	-
ENSG00000170604	2494.98	2518.2	2384.24	1932.5	2034.74	2242.97	2465.81	2070.07	0.252454	0.00112126	0.00615426	IRF2BP1	19	45883607	45886170	-	2564	protein_coding	interferon regulatory factor 2 binding protein 1 [Source:HGNC Symbol;Acc:HGNC:21728]	-
ENSG00000185800	1103.91	1167.4	1069.81	799.273	900.954	983.373	1113.71	894.533	0.316004	0.00112749	0.00618248	DMWD	19	45782947	45792802	-	5658	protein_coding	DM1 locus, WD repeat containing [Source:HGNC Symbol;Acc:HGNC:2936]	-
ENSG00000140395	1451.43	1257.53	1317.47	1050.99	1057.4	1177.23	1342.14	1095.21	0.293891	0.00114024	0.00623634	WDR61	15	78277835	78299794	-	7279	protein_coding	WD repeat domain 61 [Source:HGNC Symbol;Acc:HGNC:30300]	-
ENSG00000161204	964.701	1063.66	1015	820.333	831.933	838.729	1014.45	830.332	0.28862	0.00114673	0.00626778	ABCF3	3	184186023	184194012	+	5207	protein_coding	ATP binding cassette subfamily F member 3 [Source:HGNC Symbol;Acc:HGNC:72]	-
ENSG00000177963	2362.59	2450.08	2293.9	2003.7	2015.41	2052.12	2368.86	2023.75	0.227118	0.001155	0.00631095	RIC8A	11	207511	215113	+	6685	protein_coding	RIC8 guanine nucleotide exchange factor A [Source:HGNC Symbol;Acc:HGNC:29550]	-
ENSG00000119638	2730.56	2822.1	2770.95	2232.35	2183.82	2565.41	2774.54	2327.19	0.253854	0.00116053	0.00633609	NEK9	14	75079353	75127344	-	10787	protein_coding	NIMA related kinase 9 [Source:HGNC Symbol;Acc:HGNC:18591]	-
ENSG00000214063	985.144	1037.46	973.386	791.25	730.702	884.935	998.663	802.296	0.316387	0.00116175	0.00633769	TSPAN4	11	842808	867116	+	5841	protein_coding	tetraspanin 4 [Source:HGNC Symbol;Acc:HGNC:11859]	-
ENSG00000117385	1917.72	2114.74	2144.7	1607.57	1801.91	1742.75	2059.05	1717.41	0.261317	0.00117092	0.00638157	P3H1	1	42746335	42767084	-	6766	protein_coding	prolyl 3-hydroxylase 1 [Source:HGNC Symbol;Acc:HGNC:19316]	-
ENSG00000122971	1007.53	1122.34	1056.62	712.025	868.744	929.131	1062.16	836.633	0.343902	0.0011749	0.00640119	ACADS	12	120725735	120740008	+	2648	protein_coding	acyl-CoA dehydrogenase short chain [Source:HGNC Symbol;Acc:HGNC:90]	-
ENSG00000164904	2638.08	2677.48	2627.84	2239.37	2317.26	2279.13	2647.8	2278.59	0.216533	0.00118439	0.0064364	ALDH7A1	5	126531200	126595418	-	17970	protein_coding	aldehyde dehydrogenase 7 family member A1 [Source:HGNC Symbol;Acc:HGNC:877]	-
ENSG00000176182	753.46	814.249	776.476	604.72	655.239	623.774	781.395	627.911	0.314827	0.00119519	0.00648255	MYPOP	19	45890020	45902604	-	1890	protein_coding	Myb related transcription factor, partner of profilin [Source:HGNC Symbol;Acc:HGNC:20178]	-
ENSG00000130508	1009.48	1111.86	1034.29	835.376	877.026	872.881	1051.88	861.761	0.287174	0.00119555	0.00648255	PXDN	2	1631887	1744852	-	11257	protein_coding	peroxidasin [Source:HGNC Symbol;Acc:HGNC:14966]	-
ENSG00000183853	1239.22	1334.03	1306.31	989.815	1132.86	1067.75	1293.18	1063.48	0.281505	0.00120096	0.00650154	KIRREL1	1	157993273	158100262	+	7872	protein_coding	kirre like nephrin family adhesion molecule 1 [Source:HGNC Symbol;Acc:HGNC:15734]	-
ENSG00000162076	968.595	843.591	919.591	685.951	748.187	761.385	910.593	731.841	0.315503	0.00120316	0.00651137	FLYWCH2	16	2883186	2899382	+	1365	protein_coding	FLYWCH family member 2 [Source:HGNC Symbol;Acc:HGNC:25178]	-
ENSG00000140464	1114.61	1109.77	1047.48	962.738	873.345	825.671	1090.62	887.252	0.297865	0.00120463	0.00651724	PML	15	73994673	74047812	+	12657	protein_coding	promyelocytic leukemia [Source:HGNC Symbol;Acc:HGNC:9113]	-
ENSG00000175866	704.787	788.05	764.296	581.654	634.073	582.59	752.378	599.439	0.326954	0.00120949	0.0065394	BAIAP2	17	81035122	81117432	+	10288	protein_coding	BAI1 associated protein 2 [Source:HGNC Symbol;Acc:HGNC:947]	-
ENSG00000021826	940.365	925.33	899.291	815.319	722.419	685.046	921.662	740.928	0.315143	0.0012195	0.00658935	CPS1	2	210477682	210679107	+	10775	protein_coding	carbamoyl-phosphate synthase 1 [Source:HGNC Symbol;Acc:HGNC:2323]	-
ENSG00000168101	867.355	900.18	797.791	622.771	646.036	757.368	855.109	675.392	0.340636	0.00122092	0.00659491	NUDT16L1	16	4693694	4695859	+	2068	protein_coding	nudix hydrolase 16 like 1 [Source:HGNC Symbol;Acc:HGNC:28154]	-
ENSG00000064545	2699.41	2847.25	2654.23	2139.08	2377.08	2415.74	2733.63	2310.64	0.242328	0.00123288	0.00664476	TMEM161A	19	19119169	19138513	-	3281	protein_coding	transmembrane protein 161A [Source:HGNC Symbol;Acc:HGNC:26020]	-
ENSG00000141295	967.622	1008.12	1019.06	637.814	792.361	893.975	998.267	774.717	0.365563	0.00124353	0.00668754	SCRN2	17	47837692	47841333	-	3043	protein_coding	secernin 2 [Source:HGNC Symbol;Acc:HGNC:30381]	-
ENSG00000131459	1102.93	1078.33	1106.35	902.567	956.17	832.703	1095.87	897.147	0.288213	0.00126455	0.00678106	GFPT2	5	180300690	180353387	-	4780	protein_coding	glutamine-fructose-6-phosphate transaminase 2 [Source:HGNC Symbol;Acc:HGNC:4242]	-
ENSG00000167716	693.105	795.386	730.801	584.663	546.646	624.778	739.764	585.362	0.33788	0.00126679	0.00678666	WDR81	17	1716523	1738599	+	7913	protein_coding	WD repeat domain 81 [Source:HGNC Symbol;Acc:HGNC:26600]	-
ENSG00000141456	3971.73	3949.68	3793.06	3188.07	3411.48	3487.51	3904.82	3362.35	0.21575	0.00127833	0.00682268	PELP1	17	4669774	4704337	-	6577	protein_coding	proline, glutamate and leucine rich protein 1 [Source:HGNC Symbol;Acc:HGNC:30134]	-
ENSG00000162191	3022.6	3482.3	3016.58	2373.75	2733.23	2775.34	3173.83	2627.44	0.272299	0.00128955	0.00687609	UBXN1	11	62676498	62679117	-	2532	protein_coding	UBX domain protein 1 [Source:HGNC Symbol;Acc:HGNC:18402]	-
ENSG00000130640	3704.03	3880.52	3573.82	3127.9	3317.61	3156.03	3719.45	3200.51	0.216585	0.00129586	0.00690619	TUBGCP2	10	133278630	133312337	-	7697	protein_coding	tubulin gamma complex associated protein 2 [Source:HGNC Symbol;Acc:HGNC:18599]	-
ENSG00000164896	2146.49	2145.13	2178.19	1823.19	1805.59	1900.45	2156.6	1843.07	0.22677	0.00130031	0.00692699	FASTK	7	151076593	151080866	-	3805	protein_coding	Fas activated serine/threonine kinase [Source:HGNC Symbol;Acc:HGNC:24676]	-
ENSG00000131165	3001.19	3282.15	3199.28	2561.28	2722.19	2803.47	3160.87	2695.65	0.229515	0.00130373	0.00694085	CHMP1A	16	89644431	89657845	-	3208	protein_coding	charged multivesicular body protein 1A [Source:HGNC Symbol;Acc:HGNC:8740]	-
ENSG00000130881	3222.16	3211.93	3362.7	2669.59	2819.74	2920.99	3265.6	2803.44	0.220128	0.00130742	0.00695831	LRP3	19	33177603	33208867	+	5095	protein_coding	LDL receptor related protein 3 [Source:HGNC Symbol;Acc:HGNC:6695]	-
ENSG00000141503	1742.5	1941.83	1885.87	1513.3	1580.12	1591.07	1856.73	1561.5	0.249523	0.00131068	0.00697349	MINK1	17	4833388	4898061	+	7817	protein_coding	misshapen like kinase 1 [Source:HGNC Symbol;Acc:HGNC:17565]	-
ENSG00000165801	1045.5	992.398	1080.98	818.327	791.44	920.091	1039.62	843.286	0.302557	0.001312	0.00697394	ARHGEF40	14	21070270	21090240	+	8189	protein_coding	Rho guanine nucleotide exchange factor 40 [Source:HGNC Symbol;Acc:HGNC:25516]	-
ENSG00000165684	1490.37	1586.58	1552.95	1299.7	1325.2	1270.65	1543.3	1298.52	0.248837	0.00132195	0.00702028	SNAPC4	9	136375577	136400168	-	5045	protein_coding	small nuclear RNA activating complex polypeptide 4 [Source:HGNC Symbol;Acc:HGNC:11137]	MYB
ENSG00000215612	1318.07	1445.11	1390.55	906.578	943.286	1326.9	1384.58	1058.92	0.387139	0.00132769	0.00704637	HMX1	4	8846076	8871817	-	2144	protein_coding	H6 family homeobox 1 [Source:HGNC Symbol;Acc:HGNC:5017]	Homeobox
ENSG00000149150	734.964	733.557	699.336	598.703	521.798	602.68	722.619	574.394	0.332034	0.00133503	0.0070787	SLC43A1	11	57484534	57515786	-	3532	protein_coding	solute carrier family 43 member 1 [Source:HGNC Symbol;Acc:HGNC:9225]	-
ENSG00000166813	1577.01	1680.89	1567.16	1299.7	1309.56	1426.34	1608.36	1345.2	0.257792	0.00135472	0.00716526	KIF7	15	89608789	89655451	-	5001	protein_coding	kinesin family member 7 [Source:HGNC Symbol;Acc:HGNC:30497]	-
ENSG00000182541	644.432	682.208	704.411	538.532	528.24	554.465	677.017	540.412	0.325135	0.00136876	0.00722376	LIMK2	22	31212239	31280080	+	6170	protein_coding	LIM domain kinase 2 [Source:HGNC Symbol;Acc:HGNC:6614]	-
ENSG00000142634	2185.42	2518.2	2214.73	1827.2	1915.1	2030.03	2306.12	1924.11	0.261073	0.00137126	0.00723251	EFHD2	1	15409895	15430343	+	2531	protein_coding	EF-hand domain family member D2 [Source:HGNC Symbol;Acc:HGNC:28670]	-
ENSG00000072518	1549.75	1747.96	1647.35	1321.76	1455.88	1334.94	1648.35	1370.86	0.265319	0.00140704	0.00739596	MARK2	11	63838928	63911019	+	6154	protein_coding	microtubule affinity regulating kinase 2 [Source:HGNC Symbol;Acc:HGNC:3332]	-
ENSG00000090470	717.442	777.571	736.891	564.606	608.305	617.747	743.968	596.886	0.317341	0.00142118	0.00745419	PDCD7	15	65117379	65133836	-	3263	protein_coding	programmed cell death 7 [Source:HGNC Symbol;Acc:HGNC:8767]	-
ENSG00000163382	5055.19	5261.7	5075.01	4030.46	4708.15	4406.59	5130.63	4381.74	0.227414	0.00143663	0.00751436	NAXE	1	156591762	156594299	+	1933	protein_coding	NAD(P)HX epimerase [Source:HGNC Symbol;Acc:HGNC:18453]	-
ENSG00000110497	1101.96	1174.74	1108.38	933.655	957.091	914.064	1128.36	934.937	0.270899	0.00143763	0.00751498	AMBRA1	11	46396414	46594125	-	7673	protein_coding	autophagy and beclin 1 regulator 1 [Source:HGNC Symbol;Acc:HGNC:25990]	-
ENSG00000100241	8243.28	8951.5	8122.04	7066.1	7289.53	7587.74	8438.94	7314.46	0.206263	0.00145402	0.00757273	SBF1	22	50445000	50475024	-	9441	protein_coding	SET binding factor 1 [Source:HGNC Symbol;Acc:HGNC:10542]	-
ENSG00000107815	1287.89	1373.85	1314.43	1056	1095.13	1159.15	1325.39	1103.43	0.264306	0.00146331	0.0076095	TWNK	10	100987367	100994401	+	4133	protein_coding	twinkle mtDNA helicase [Source:HGNC Symbol;Acc:HGNC:1160]	-
ENSG00000161011	3123.84	3206.69	3226.69	2757.84	2742.43	2791.41	3185.74	2763.9	0.204912	0.00146897	0.00763657	SQSTM1	5	179806398	179838078	+	7654	protein_coding	sequestosome 1 [Source:HGNC Symbol;Acc:HGNC:11280]	-
ENSG00000147403	50712.5	53745.7	52807.5	41617.4	43987.5	49361.5	52421.9	44988.8	0.220604	0.00147015	0.00764036	RPL10	X	154389955	154409168	+	4825	protein_coding	ribosomal protein L10 [Source:HGNC Symbol;Acc:HGNC:10298]	-
ENSG00000118960	1211.96	1387.47	1212.93	1000.85	1053.72	1076.79	1270.79	1043.78	0.283509	0.00148739	0.00771818	HS1BP3	2	20560448	20651089	-	9059	protein_coding	HCLS1 binding protein 3 [Source:HGNC Symbol;Acc:HGNC:24979]	-
ENSG00000164081	1789.22	2117.88	1846.29	1418.03	1511.1	1739.74	1917.8	1556.29	0.301221	0.00148788	0.00771836	TEX264	3	51662693	51704323	+	5688	protein_coding	testis expressed 264 [Source:HGNC Symbol;Acc:HGNC:30247]	-
ENSG00000215012	1243.11	1353.94	1238.3	1056	1127.34	952.234	1278.45	1045.19	0.289927	0.00150127	0.00778074	RTL10	22	19846138	19854896	-	6803	protein_coding	retrotransposon Gag like 10 [Source:HGNC Symbol;Acc:HGNC:26112]	-
ENSG00000126822	897.533	954.672	894.216	727.068	786.839	726.229	915.474	746.712	0.293312	0.00153243	0.00791809	PLEKHG3	14	64704102	64750247	+	11910	protein_coding	pleckstrin homology and RhoGEF domain containing G3 [Source:HGNC Symbol;Acc:HGNC:20364]	-
ENSG00000130305	1357.01	1429.39	1410.85	1118.18	1156.79	1232.48	1399.08	1169.15	0.25896	0.00153379	0.00791973	NSUN5	7	73302517	73308867	-	3414	protein_coding	NOP2/Sun RNA methyltransferase family member 5 [Source:HGNC Symbol;Acc:HGNC:16385]	-
ENSG00000182173	1920.64	1929.26	1866.59	1462.16	1563.55	1741.74	1905.5	1589.15	0.261995	0.00153385	0.00791973	TSEN54	17	75516060	75524739	+	3440	protein_coding	tRNA splicing endonuclease subunit 54 [Source:HGNC Symbol;Acc:HGNC:27561]	-
ENSG00000137267	1071.78	858.262	1183.49	672.914	840.215	860.828	1037.85	791.319	0.391289	0.00155241	0.00800916	TUBB2A	6	3153669	3157526	-	1727	protein_coding	tubulin beta 2A class IIa [Source:HGNC Symbol;Acc:HGNC:12412]	-
ENSG00000101150	2748.09	2952.04	2873.47	2336.65	2556.54	2442.86	2857.87	2445.35	0.224571	0.00155642	0.00802745	TPD52L2	20	63865228	63891545	+	4694	protein_coding	tumor protein D52 like 2 [Source:HGNC Symbol;Acc:HGNC:12007]	-
ENSG00000123159	3708.89	3811.35	3643.86	2835.06	3082.02	3467.42	3721.37	3128.17	0.250536	0.00156856	0.00807536	GIPC1	19	14477760	14496149	-	4440	protein_coding	GIPC PDZ domain containing family member 1 [Source:HGNC Symbol;Acc:HGNC:1226]	-
ENSG00000196411	2772.42	3035.88	2851.14	2391.8	2337.51	2621.66	2886.48	2450.32	0.23639	0.00158324	0.00813607	EPHB4	7	100802565	100827521	-	6435	protein_coding	EPH receptor B4 [Source:HGNC Symbol;Acc:HGNC:3395]	-
ENSG00000189067	1306.39	1468.16	1353	1147.26	1161.39	1132.03	1375.85	1146.9	0.262191	0.00158995	0.00815588	LITAF	16	11547722	11636381	-	5060	protein_coding	lipopolysaccharide induced TNF factor [Source:HGNC Symbol;Acc:HGNC:16841]	zf-LITAF-like
ENSG00000130758	725.23	689.544	787.641	579.649	618.428	559.488	734.138	585.855	0.325144	0.00159735	0.00818887	MAP3K10	19	40191744	40215575	+	4566	protein_coding	mitogen-activated protein kinase kinase kinase 10 [Source:HGNC Symbol;Acc:HGNC:6849]	-
ENSG00000135097	1476.74	1577.15	1381.42	1154.28	1291.15	1226.45	1478.44	1223.96	0.272045	0.0015996	0.008193	MSI1	12	120341330	120369180	-	3090	protein_coding	musashi RNA binding protein 1 [Source:HGNC Symbol;Acc:HGNC:7330]	-
ENSG00000095397	628.857	687.448	661.781	524.492	510.755	544.421	659.362	526.556	0.324458	0.00160401	0.00820818	WHRN	9	114402080	114505450	-	5542	protein_coding	whirlin [Source:HGNC Symbol;Acc:HGNC:16361]	-
ENSG00000142327	913.108	993.446	1063.72	768.185	770.274	861.832	990.092	800.097	0.307424	0.00162535	0.00829993	RNPEPL1	2	240565804	240581372	+	7867	protein_coding	arginyl aminopeptidase like 1 [Source:HGNC Symbol;Acc:HGNC:10079]	-
ENSG00000110921	804.08	848.831	826.211	689.962	684.688	642.858	826.374	672.503	0.296895	0.00162925	0.00831265	MVK	12	109573255	109598117	+	6480	protein_coding	mevalonate kinase [Source:HGNC Symbol;Acc:HGNC:7530]	-
ENSG00000142546	2179.58	2228.97	2213.72	1855.28	1884.73	1944.65	2207.42	1894.89	0.220234	0.00163869	0.008348	NOSIP	19	49555711	49590262	-	4248	protein_coding	nitric oxide synthase interacting protein [Source:HGNC Symbol;Acc:HGNC:17946]	-
ENSG00000107021	1171.08	1215.61	1229.17	1000.85	1004.02	1018.53	1205.28	1007.8	0.258073	0.00164129	0.00835872	TBC1D13	9	128787204	128810432	+	3982	protein_coding	TBC1 domain family member 13 [Source:HGNC Symbol;Acc:HGNC:25571]	-
ENSG00000164889	4124.56	4313.32	4065.08	3110.85	3235.7	3980.7	4167.65	3442.42	0.275911	0.00166348	0.00845907	SLC4A2	7	151057210	151076527	+	7590	protein_coding	solute carrier family 4 member 2 [Source:HGNC Symbol;Acc:HGNC:11028]	-
ENSG00000053371	1906.04	1963.84	1933.58	1638.66	1700.68	1616.19	1934.49	1651.84	0.227611	0.00167949	0.00852622	AKR7A2	1	19303965	19312146	-	1781	protein_coding	aldo-keto reductase family 7 member A2 [Source:HGNC Symbol;Acc:HGNC:389]	-
ENSG00000174165	1154.53	1195.7	1113.46	922.624	879.787	1034.6	1154.56	945.67	0.288344	0.00168279	0.0085351	ZDHHC24	11	66520637	66546238	-	6266	protein_coding	zinc finger DHHC-type containing 24 [Source:HGNC Symbol;Acc:HGNC:27387]	-
ENSG00000175662	718.415	775.475	787.641	587.671	656.159	584.599	760.51	609.477	0.318468	0.00168819	0.0085538	TOM1L2	17	17843511	17972422	-	7863	protein_coding	target of myb1 like 2 membrane trafficking protein [Source:HGNC Symbol;Acc:HGNC:11984]	-
ENSG00000171861	896.559	953.625	942.936	686.954	680.086	852.792	931.04	739.944	0.331828	0.00169021	0.00855921	MRM3	17	782273	792509	+	2065	protein_coding	mitochondrial rRNA methyltransferase 3 [Source:HGNC Symbol;Acc:HGNC:18485]	-
ENSG00000172500	1821.35	1764.73	1662.57	1343.82	1549.75	1485.61	1749.55	1459.73	0.261033	0.00170168	0.00860191	FIBP	11	65883741	65888539	-	3353	protein_coding	FGF1 intracellular binding protein [Source:HGNC Symbol;Acc:HGNC:3705]	-
ENSG00000152082	1796.04	1741.67	1718.4	1234.51	1263.54	1680.47	1752.04	1392.84	0.331385	0.00172873	0.0087283	MZT2B	2	130181737	130190729	+	1815	protein_coding	mitotic spindle organizing protein 2B [Source:HGNC Symbol;Acc:HGNC:25886]	-
ENSG00000157833	823.549	849.879	821.136	663.888	692.97	683.037	831.521	679.965	0.290007	0.00172982	0.00873121	GAREM2	2	26173091	26189663	+	5939	protein_coding	GRB2 associated regulator of MAPK1 subtype 2 [Source:HGNC Symbol;Acc:HGNC:27172]	-
ENSG00000071553	4456.51	4504.04	4716.71	3695.51	4157.82	3929.47	4559.09	3927.6	0.214906	0.00173175	0.0087337	ATP6AP1	X	154428632	154436516	+	4884	protein_coding	ATPase H+ transporting accessory protein 1 [Source:HGNC Symbol;Acc:HGNC:868]	-
ENSG00000054148	1608.16	1795.12	1618.93	1107.15	1259.86	1582.03	1674.07	1316.35	0.346845	0.00175073	0.00880651	PHPT1	9	136848724	136851027	+	1612	protein_coding	phosphohistidine phosphatase 1 [Source:HGNC Symbol;Acc:HGNC:30033]	-
ENSG00000176095	2568.97	2876.59	2705.99	2180.2	2401.93	2341.41	2717.18	2307.85	0.235211	0.00176641	0.00886593	IP6K1	3	49724294	49786542	-	5200	protein_coding	inositol hexakisphosphate kinase 1 [Source:HGNC Symbol;Acc:HGNC:18360]	-
ENSG00000079432	1197.36	1387.47	1272.81	1055	1107.1	1020.54	1285.88	1060.88	0.276841	0.00176926	0.00887501	CIC	19	42268537	42295797	+	9494	protein_coding	capicua transcriptional repressor [Source:HGNC Symbol;Acc:HGNC:14214]	HMG
ENSG00000157216	1775.6	1900.96	1716.37	1373.91	1551.59	1572.99	1797.64	1499.5	0.261321	0.00178276	0.00893219	SSBP3	1	54225432	54413479	-	5227	protein_coding	single stranded DNA binding protein 3 [Source:HGNC Symbol;Acc:HGNC:15674]	-
ENSG00000120942	734.964	850.927	742.981	578.646	656.159	621.765	776.291	618.857	0.326079	0.00182653	0.00911823	UBIAD1	1	11273206	11296049	+	5082	protein_coding	UbiA prenyltransferase domain containing 1 [Source:HGNC Symbol;Acc:HGNC:30791]	-
ENSG00000108604	4507.13	5026.96	4632.47	3974.3	4189.11	4075.12	4722.19	4079.51	0.210855	0.00182686	0.00911823	SMARCD2	17	63832081	63843065	-	3734	protein_coding	SWI/SNF related, matrix associated, actin dependent regulator of chromatin, subfamily d, member 2 [Source:HGNC Symbol;Acc:HGNC:11107]	-
ENSG00000122359	3572.61	3811.35	3492.62	2911.28	3199.81	3210.27	3625.53	3107.12	0.222428	0.00186966	0.0092966	ANXA11	10	80150889	80205572	-	8513	protein_coding	annexin A11 [Source:HGNC Symbol;Acc:HGNC:535]	-
ENSG00000002330	780.717	756.612	742.981	526.497	637.754	645.872	760.103	603.374	0.332804	0.0018697	0.0092966	BAD	11	64269830	64284704	-	1708	protein_coding	BCL2 associated agonist of cell death [Source:HGNC Symbol;Acc:HGNC:936]	-
ENSG00000112578	2108.52	2128.36	2165	1801.12	1744.85	1919.54	2133.96	1821.84	0.228359	0.0018719	0.0093048	BYSL	6	41921188	41933046	+	2248	protein_coding	bystin like [Source:HGNC Symbol;Acc:HGNC:1157]	-
ENSG00000244306	1199.31	916.947	1063.72	773.199	823.65	916.073	1059.99	837.641	0.340274	0.00191754	0.0095039	DUXAP10	14	19268853	19337730	-	12311	transcribed_processed_pseudogene	double homeobox A pseudogene 10 [Source:NCBI gene;Acc:503639]	-
ENSG00000214706	4817.67	4902.26	4719.76	3883.04	4116.41	4445.77	4813.23	4148.41	0.214456	0.00193437	0.00957061	IFRD2	3	50287732	50292918	-	3712	protein_coding	interferon related developmental regulator 2 [Source:HGNC Symbol;Acc:HGNC:5457]	-
ENSG00000179115	7112.12	7304.14	6936.52	5467.55	6315.88	6466.75	7117.59	6083.39	0.226434	0.00194763	0.00962296	FARSA	19	12922479	12934037	-	2435	protein_coding	phenylalanyl-tRNA synthetase subunit alpha [Source:HGNC Symbol;Acc:HGNC:3592]	-
ENSG00000143061	1280.1	1428.34	1354.01	1114.17	1097.89	1179.24	1354.15	1130.44	0.260427	0.00195647	0.00965271	IGSF3	1	116574399	116667755	-	7400	protein_coding	immunoglobulin superfamily member 3 [Source:HGNC Symbol;Acc:HGNC:5950]	-
ENSG00000172432	1716.21	1926.11	1746.82	1476.2	1498.21	1567.97	1796.38	1514.13	0.24642	0.0019571	0.00965271	GTPBP2	6	43605316	43629162	-	4624	protein_coding	GTP binding protein 2 [Source:HGNC Symbol;Acc:HGNC:4670]	-
ENSG00000132763	810.894	921.138	900.306	713.028	760.151	638.841	877.446	704.006	0.316766	0.00197372	0.00972568	MMACHC	1	45500053	45513382	+	5296	protein_coding	methylmalonic aciduria (cobalamin deficiency) cblC type, with homocystinuria [Source:HGNC Symbol;Acc:HGNC:24525]	-
ENSG00000067445	980.277	1012.31	1016.02	858.441	815.368	821.653	1002.87	831.821	0.269844	0.00198578	0.00975686	TRO	X	54920462	54931431	+	6716	protein_coding	trophinin [Source:HGNC Symbol;Acc:HGNC:12326]	-
ENSG00000160087	1307.36	1338.22	1266.72	990.818	1108.02	1147.1	1304.1	1081.98	0.269179	0.00201241	0.00987059	UBE2J2	1	1253909	1273885	-	4712	protein_coding	ubiquitin conjugating enzyme E2 J2 [Source:HGNC Symbol;Acc:HGNC:19268]	-
ENSG00000104907	1917.72	1985.84	2026.96	1589.52	1662.94	1779.91	1976.84	1677.46	0.236893	0.00202367	0.00991154	TRMT1	19	13104902	13117567	-	3364	protein_coding	tRNA methyltransferase 1 [Source:HGNC Symbol;Acc:HGNC:25980]	-
ENSG00000180104	962.755	990.302	1017.03	734.088	810.766	876.899	990.029	807.251	0.294347	0.00207203	0.0101106	EXOC3	5	443158	471937	+	8182	protein_coding	exocyst complex component 3 [Source:HGNC Symbol;Acc:HGNC:30378]	-
ENSG00000130254	1724.98	1707.09	1720.43	1364.88	1536.87	1456.48	1717.5	1452.74	0.241199	0.00207412	0.010115	SAFB2	19	5586999	5624046	-	6222	protein_coding	scaffold attachment factor B2 [Source:HGNC Symbol;Acc:HGNC:21605]	-
ENSG00000176022	1378.42	1290.01	1422.02	1042.97	1068.44	1247.55	1363.48	1119.65	0.28465	0.00208048	0.0101431	B3GALT6	1	1232226	1235041	+	2816	protein_coding	beta-1,3-galactosyltransferase 6 [Source:HGNC Symbol;Acc:HGNC:17978]	-
ENSG00000135916	3452.87	4007.32	3478.41	2925.32	2966.06	3313.73	3646.2	3068.37	0.248863	0.00209519	0.010206	ITM2C	2	230864639	230879248	+	2611	protein_coding	integral membrane protein 2C [Source:HGNC Symbol;Acc:HGNC:6175]	-
ENSG00000215041	1219.75	1322.5	1176.39	914.601	1015.99	1106.92	1239.54	1012.5	0.2917	0.00210637	0.0102546	NEURL4	17	7315628	7329393	-	6170	protein_coding	neuralized E3 ubiquitin protein ligase 4 [Source:HGNC Symbol;Acc:HGNC:34410]	-
ENSG00000145912	4911.12	5732.23	5101.4	3892.07	3917.63	5031.37	5248.25	4280.36	0.294149	0.00210917	0.0102653	NHP2	5	178149460	178153967	-	1510	protein_coding	NHP2 ribonucleoprotein [Source:HGNC Symbol;Acc:HGNC:14377]	-
ENSG00000023191	3477.21	3569.28	3490.59	2782.91	3082.02	3181.14	3512.36	3015.36	0.220001	0.00211278	0.010277	RNH1	11	494512	507300	-	7374	protein_coding	ribonuclease/angiogenin inhibitor 1 [Source:HGNC Symbol;Acc:HGNC:10074]	-
ENSG00000116871	4345.54	4774.41	4613.18	3669.44	4029.9	4106.26	4577.71	3935.2	0.218022	0.00211943	0.0103035	MAP7D1	1	36155579	36180849	+	5271	protein_coding	MAP7 domain containing 1 [Source:HGNC Symbol;Acc:HGNC:25514]	-
ENSG00000196155	754.434	779.667	734.861	608.731	532.842	665.961	756.32	602.511	0.328847	0.00217243	0.010519	PLEKHG4	16	67277510	67289499	+	7328	protein_coding	pleckstrin homology and RhoGEF domain containing G4 [Source:HGNC Symbol;Acc:HGNC:24501]	-
ENSG00000140848	819.656	831.016	948.011	708.014	727.941	667.97	866.228	701.308	0.304318	0.00218973	0.0105907	CPNE2	16	57092537	57148367	+	7781	protein_coding	copine 2 [Source:HGNC Symbol;Acc:HGNC:2315]	-
ENSG00000150990	3006.05	3364.93	2968.88	2392.81	2608.99	2839.63	3113.29	2613.81	0.252167	0.00219206	0.0105965	DHX37	12	124946825	124989122	-	6618	protein_coding	DEAH-box helicase 37 [Source:HGNC Symbol;Acc:HGNC:17210]	-
ENSG00000171159	1307.36	1425.2	1318.49	1003.85	1163.23	1176.23	1350.35	1114.44	0.276564	0.0022066	0.0106572	C9orf16	9	128160260	128163928	+	1662	protein_coding	chromosome 9 open reading frame 16 [Source:HGNC Symbol;Acc:HGNC:17823]	-
ENSG00000059122	1962.5	2068.63	1985.34	1492.24	1627.97	1868.31	2005.49	1662.84	0.270321	0.00222547	0.010727	FLYWCH1	16	2911937	2951208	+	8419	protein_coding	FLYWCH-type zinc finger 1 [Source:HGNC Symbol;Acc:HGNC:25404]	-
ENSG00000254999	3572.61	3614.34	3481.45	2976.47	2961.46	3275.56	3556.13	3071.16	0.21165	0.00223141	0.0107496	BRK1	3	10115592	10127190	+	1233	protein_coding	BRICK1, SCAR/WAVE actin nucleating complex subunit [Source:HGNC Symbol;Acc:HGNC:23057]	-
ENSG00000135476	3487.92	3712.85	3378.94	3019.59	3134.47	3004.36	3526.57	3052.81	0.207934	0.00223641	0.0107523	ESPL1	12	53268299	53293643	+	8890	protein_coding	extra spindle pole bodies like 1, separase [Source:HGNC Symbol;Acc:HGNC:16856]	-
ENSG00000160214	2439.5	2874.5	2498.93	1967.6	2129.53	2371.54	2604.31	2156.22	0.272244	0.00224882	0.0107998	RRP1	21	43789513	43805293	+	4251	protein_coding	ribosomal RNA processing 1 [Source:HGNC Symbol;Acc:HGNC:18785]	-
ENSG00000037280	2301.27	2331.66	2293.9	1837.23	1911.42	2131.48	2308.94	1960.04	0.236451	0.00225553	0.0108229	FLT4	5	180601506	180649624	-	8852	protein_coding	fms related tyrosine kinase 4 [Source:HGNC Symbol;Acc:HGNC:3767]	-
ENSG00000213699	826.47	927.426	888.126	704.002	744.506	714.176	880.674	720.895	0.288169	0.00228531	0.0109349	SLC35F6	2	26764284	26781231	+	3902	protein_coding	solute carrier family 35 member F6 [Source:HGNC Symbol;Acc:HGNC:26055]	-
ENSG00000135778	2014.09	2206.96	2165	1684.79	1762.34	1939.62	2128.68	1795.58	0.245435	0.00229038	0.0109517	NTPCR	1	232950605	232983882	+	15854	protein_coding	nucleoside-triphosphatase, cancer-related [Source:HGNC Symbol;Acc:HGNC:28204]	-
ENSG00000196535	909.214	1081.47	916.546	705.005	833.773	791.519	969.078	776.766	0.318254	0.00230731	0.0110185	MYO18A	17	29071124	29180412	-	15047	protein_coding	myosin XVIIIA [Source:HGNC Symbol;Acc:HGNC:31104]	-
ENSG00000110090	1195.41	1217.71	1237.29	1028.93	1039	1005.47	1216.8	1024.46	0.248043	0.00232387	0.0110882	CPT1A	11	68754620	68844410	-	6565	protein_coding	carnitine palmitoyltransferase 1A [Source:HGNC Symbol;Acc:HGNC:2328]	-
ENSG00000106683	1822.32	1931.35	1773.21	1453.13	1632.58	1583.04	1842.29	1556.25	0.243044	0.00234679	0.0111819	LIMK1	7	74082933	74122525	+	6902	protein_coding	LIM domain kinase 1 [Source:HGNC Symbol;Acc:HGNC:6613]	-
ENSG00000168476	1257.71	1330.88	1283.98	1008.87	1117.22	1113.95	1290.86	1080.01	0.256888	0.00238409	0.0113121	REEP4	8	22138020	22141951	-	2266	protein_coding	receptor accessory protein 4 [Source:HGNC Symbol;Acc:HGNC:26176]	-
ENSG00000115457	3192.96	3350.26	3216.54	2297.53	2564.82	3124.89	3253.25	2662.42	0.289198	0.00240542	0.0113943	IGFBP2	2	216632828	216664436	+	4767	protein_coding	insulin like growth factor binding protein 2 [Source:HGNC Symbol;Acc:HGNC:5471]	-
ENSG00000175792	5542.9	6140.92	5766.22	4599.08	4927.18	5395.99	5816.68	4974.08	0.225709	0.00244046	0.0115442	RUVBL1	3	128064778	128153914	-	6860	protein_coding	RuvB like AAA ATPase 1 [Source:HGNC Symbol;Acc:HGNC:10474]	-
ENSG00000178950	2421	2551.73	2385.25	2016.74	2226.16	2057.15	2452.66	2100.01	0.223567	0.00246051	0.0116266	GAK	4	849276	932373	-	15155	protein_coding	cyclin G associated kinase [Source:HGNC Symbol;Acc:HGNC:4113]	-
ENSG00000168802	1765.86	1794.07	1831.06	1376.92	1419.99	1683.49	1797	1493.46	0.267138	0.00247337	0.0116785	CHTF8	16	69118010	69132584	-	3383	protein_coding	chromosome transmission fidelity factor 8 [Source:HGNC Symbol;Acc:HGNC:24353]	-
ENSG00000188070	951.073	1118.15	1044.44	865.461	751.868	902.011	1037.89	839.78	0.305856	0.00256244	0.0120408	C11orf95	11	63759892	63768775	-	5948	protein_coding	chromosome 11 open reading frame 95 [Source:HGNC Symbol;Acc:HGNC:28449]	-
ENSG00000178741	6024.76	6854.57	6458.45	4963.12	5330.26	6046.89	6445.93	5446.75	0.242951	0.0025791	0.0121158	COX5A	15	74919791	74938168	-	1411	protein_coding	cytochrome c oxidase subunit 5A [Source:HGNC Symbol;Acc:HGNC:2267]	-
ENSG00000104884	2035.51	2248.88	2172.1	1849.26	1851.6	1837.17	2152.16	1846.01	0.221143	0.00258834	0.0121491	ERCC2	19	45349837	45370918	-	6450	protein_coding	ERCC excision repair 2, TFIIH core complex helicase subunit [Source:HGNC Symbol;Acc:HGNC:3434]	-
ENSG00000071889	1855.42	1943.93	1878.77	1414.02	1656.5	1686.5	1892.7	1585.67	0.255059	0.00259775	0.0121899	FAM3A	X	154506159	154516242	-	5098	protein_coding	family with sequence similarity 3 member A [Source:HGNC Symbol;Acc:HGNC:13749]	-
ENSG00000144591	1229.48	1288.97	1205.82	922.624	1096.05	1058.71	1241.42	1025.79	0.27471	0.00261224	0.0122343	GMPPA	2	219498867	219506989	+	5332	protein_coding	GDP-mannose pyrophosphorylase A [Source:HGNC Symbol;Acc:HGNC:22923]	-
ENSG00000090565	1378.42	1560.38	1452.47	1246.55	1141.15	1280.69	1463.76	1222.8	0.259616	0.00261847	0.0122567	RAB11FIP3	16	425619	523011	+	6317	protein_coding	RAB11 family interacting protein 3 [Source:HGNC Symbol;Acc:HGNC:17224]	-
ENSG00000116717	953.02	1016.5	1013.99	729.074	737.144	926.118	994.502	797.445	0.318921	0.00262297	0.0122744	GADD45A	1	67685061	67688338	+	2069	protein_coding	growth arrest and DNA damage inducible alpha [Source:HGNC Symbol;Acc:HGNC:4095]	-
ENSG00000114388	848.859	923.234	977.446	696.982	822.73	695.091	916.513	738.268	0.310984	0.00263418	0.0123235	NPRL2	3	50347330	50351091	-	3677	protein_coding	NPR2 like, GATOR1 complex subunit [Source:HGNC Symbol;Acc:HGNC:24969]	-
ENSG00000007080	4777.75	5196.73	5154.18	3881.04	3997.69	4822.44	5042.89	4233.72	0.25237	0.00265683	0.0124056	CCDC124	19	17933016	17943991	+	1660	protein_coding	coiled-coil domain containing 124 [Source:HGNC Symbol;Acc:HGNC:25171]	-
ENSG00000170855	1051.34	1091.95	1227.14	839.387	849.418	1028.57	1123.48	905.793	0.310983	0.00267954	0.0124842	TRIAP1	12	120443961	120446412	-	1442	protein_coding	TP53 regulated inhibitor of apoptosis 1 [Source:HGNC Symbol;Acc:HGNC:26937]	-
ENSG00000034510	6502.73	7272.7	6775.13	4954.09	5665.24	6490.86	6850.19	5703.4	0.264282	0.00269632	0.0125418	TMSB10	2	84905625	84906675	+	496	protein_coding	thymosin beta 10 [Source:HGNC Symbol;Acc:HGNC:11879]	-
ENSG00000173020	2801.63	3076.75	2877.53	2466.01	2489.36	2605.59	2918.63	2520.32	0.211585	0.00270411	0.0125683	GRK2	11	67266410	67286556	+	6665	protein_coding	G protein-coupled receptor kinase 2 [Source:HGNC Symbol;Acc:HGNC:289]	-
ENSG00000204310	1325.86	1318.31	1329.65	1057.01	1179.8	1108.93	1324.61	1115.25	0.247799	0.00271676	0.012618	AGPAT1	6	32168212	32178096	-	3631	protein_coding	1-acylglycerol-3-phosphate O-acyltransferase 1 [Source:HGNC Symbol;Acc:HGNC:324]	-
ENSG00000132819	1706.48	1942.88	1837.15	1543.39	1528.58	1585.05	1828.84	1552.34	0.236285	0.00272743	0.0126519	RBM38	20	57391407	57409333	+	2686	protein_coding	RNA binding motif protein 38 [Source:HGNC Symbol;Acc:HGNC:15818]	-
ENSG00000143774	6309.98	6508.75	6233.12	5186.75	5672.6	5770.66	6350.62	5543.34	0.196064	0.00273122	0.0126661	GUK1	1	228139962	228148984	+	4725	protein_coding	guanylate kinase 1 [Source:HGNC Symbol;Acc:HGNC:4693]	-
ENSG00000115694	4706.69	4772.31	4748.18	3878.03	4228.68	4299.12	4742.39	4135.28	0.197548	0.00273797	0.0126869	STK25	2	241492674	241509730	-	7584	protein_coding	serine/threonine kinase 25 [Source:HGNC Symbol;Acc:HGNC:11404]	-
ENSG00000110328	841.072	828.92	832.301	618.76	608.305	772.435	834.098	666.5	0.32428	0.00277442	0.0128175	GALNT18	11	11270876	11622005	-	3627	protein_coding	polypeptide N-acetylgalactosaminyltransferase 18 [Source:HGNC Symbol;Acc:HGNC:30488]	-
ENSG00000214087	922.843	891.796	885.081	725.062	740.825	771.43	899.907	745.772	0.27123	0.00277823	0.0128316	ARL16	17	81681174	81683924	-	2597	protein_coding	ADP ribosylation factor like GTPase 16 [Source:HGNC Symbol;Acc:HGNC:27902]	-
ENSG00000141736	1875.86	2008.9	2068.57	1574.48	1757.73	1719.65	1984.44	1683.95	0.236514	0.00284808	0.0131257	ERBB2	17	39687914	39730426	+	10321	protein_coding	erb-b2 receptor tyrosine kinase 2 [Source:HGNC Symbol;Acc:HGNC:3430]	-
ENSG00000142082	705.76	776.523	740.951	522.486	560.45	676.006	741.078	586.314	0.338039	0.00287593	0.0132306	SIRT3	11	215458	236931	-	5202	protein_coding	sirtuin 3 [Source:HGNC Symbol;Acc:HGNC:14931]	-
ENSG00000159199	2947.64	3006.54	2799.37	2135.07	2410.21	2747.22	2917.85	2430.83	0.263471	0.00287842	0.0132368	ATP5MC1	17	48892765	48895871	+	2615	protein_coding	ATP synthase membrane subunit c locus 1 [Source:HGNC Symbol;Acc:HGNC:841]	-
ENSG00000134248	1414.44	1360.22	1402.73	1042.97	1127.34	1287.73	1392.47	1152.68	0.272871	0.00293063	0.0134334	LAMTOR5	1	110401249	110407942	-	2388	protein_coding	late endosomal/lysosomal adaptor, MAPK and MTOR activator 5 [Source:HGNC Symbol;Acc:HGNC:17955]	-
ENSG00000167674	5031.83	5577.13	5121.7	4056.54	4614.28	4765.19	5243.55	4478.67	0.227331	0.0029416	0.0134691	HDGFL2	19	4472287	4502211	+	4299	protein_coding	HDGF like 2 [Source:HGNC Symbol;Acc:HGNC:14680]	-
ENSG00000160877	3320.48	3876.33	3500.74	2872.17	2936.61	3265.52	3565.85	3024.77	0.237341	0.00298381	0.013639	NACC1	19	13118103	13141141	+	4474	protein_coding	nucleus accumbens associated 1 [Source:HGNC Symbol;Acc:HGNC:20967]	-
ENSG00000126456	1459.22	1602.3	1476.83	1139.24	1193.6	1408.26	1512.78	1247.03	0.278756	0.00299282	0.0136742	IRF3	19	49659569	49665875	-	3794	protein_coding	interferon regulatory factor 3 [Source:HGNC Symbol;Acc:HGNC:6118]	IRF
ENSG00000132024	1943.03	1964.89	1958.95	1609.58	1815.71	1527.79	1955.62	1651.03	0.243744	0.00300084	0.0136925	CC2D1A	19	13906201	13930879	+	5039	protein_coding	coiled-coil and C2 domain containing 1A [Source:HGNC Symbol;Acc:HGNC:30237]	-
ENSG00000204304	1933.3	2148.28	1937.64	1577.49	1650.06	1836.16	2006.4	1687.9	0.249308	0.00302645	0.0138026	PBX2	6	32184741	32190186	-	4344	protein_coding	PBX homeobox 2 [Source:HGNC Symbol;Acc:HGNC:8633]	Homeobox
ENSG00000184110	1527.36	754.516	1225.11	548.56	709.535	590.626	1169	616.241	0.923708	0.0030266	0.0138026	EIF3C	16	28688558	28735730	+	6982	protein_coding	eukaryotic translation initiation factor 3 subunit C [Source:HGNC Symbol;Acc:HGNC:3279]	-
ENSG00000033050	1216.83	1242.86	1344.88	984.801	1032.55	1144.09	1268.19	1053.81	0.267219	0.00306807	0.013973	ABCF2	7	151212490	151227230	-	4177	protein_coding	ATP binding cassette subfamily F member 2 [Source:HGNC Symbol;Acc:HGNC:71]	-
ENSG00000108039	1880.73	1907.25	1876.74	1687.8	1641.78	1515.74	1888.24	1615.11	0.225278	0.00307945	0.0140136	XPNPEP1	10	109864766	109923553	-	6691	protein_coding	X-prolyl aminopeptidase 1 [Source:HGNC Symbol;Acc:HGNC:12822]	-
ENSG00000164967	1409.57	1448.25	1353	1021.91	1161.39	1287.73	1403.61	1157.01	0.278685	0.00310499	0.0141034	RPP25L	9	34610486	34612104	-	1092	protein_coding	ribonuclease P/MRP subunit p25 like [Source:HGNC Symbol;Acc:HGNC:19909]	-
ENSG00000078902	942.312	1085.66	1003.84	726.065	792.361	923.105	1010.6	813.843	0.312255	0.00311617	0.0141438	TOLLIP	11	1274371	1309654	-	5983	protein_coding	toll interacting protein [Source:HGNC Symbol;Acc:HGNC:16476]	-
ENSG00000185043	1594.53	1790.93	1698.1	1294.68	1466.01	1499.67	1694.52	1420.12	0.25447	0.00311907	0.0141522	CIB1	15	90229975	90234047	-	1472	protein_coding	calcium and integrin binding 1 [Source:HGNC Symbol;Acc:HGNC:16920]	-
ENSG00000126062	1701.61	1752.15	1662.57	1357.86	1428.27	1551.9	1705.45	1446.01	0.23809	0.00315772	0.0142933	TMEM115	3	50354749	50359610	-	2197	protein_coding	transmembrane protein 115 [Source:HGNC Symbol;Acc:HGNC:30055]	-
ENSG00000090273	4076.86	4259.87	4032.6	3169.01	3670.99	3744.65	4123.11	3528.22	0.224644	0.00318613	0.0143875	NUDC	1	26900238	26946862	+	2856	protein_coding	nuclear distribution C, dynein complex regulator [Source:HGNC Symbol;Acc:HGNC:8045]	-
ENSG00000197912	2116.31	2081.21	2024.93	1729.92	1742.09	1879.36	2074.15	1783.79	0.217755	0.00321537	0.0144887	SPG7	16	89490719	89557768	+	36008	protein_coding	SPG7, paraplegin matrix AAA peptidase subunit [Source:HGNC Symbol;Acc:HGNC:11237]	-
ENSG00000173511	858.594	910.659	1004.85	721.051	794.201	756.363	924.702	757.205	0.287744	0.00322901	0.0145425	VEGFB	11	64234538	64238793	+	1545	protein_coding	vascular endothelial growth factor B [Source:HGNC Symbol;Acc:HGNC:12681]	-
ENSG00000172366	1210.01	1164.26	1255.56	902.567	938.685	1129.02	1209.94	990.091	0.289691	0.00323715	0.0145715	MCRIP2	16	636817	648474	+	5034	protein_coding	MAPK regulated corepressor interacting protein 2 [Source:HGNC Symbol;Acc:HGNC:14142]	-
ENSG00000168610	1275.24	1496.46	1275.86	1185.37	1118.14	1037.61	1349.18	1113.71	0.276353	0.00324363	0.0145916	STAT3	17	42313324	42388568	-	8812	protein_coding	signal transducer and activator of transcription 3 [Source:HGNC Symbol;Acc:HGNC:11364]	STAT
ENSG00000103855	3458.71	3827.07	3517.99	2802.97	3291.84	3119.87	3601.26	3071.56	0.229206	0.00329559	0.0147876	CD276	15	73683966	73714518	+	5542	protein_coding	CD276 molecule [Source:HGNC Symbol;Acc:HGNC:19137]	-
ENSG00000136280	992.932	1059.47	1035.3	790.247	864.142	907.033	1029.23	853.808	0.269314	0.00332908	0.0149182	CCM2	7	44999475	45076469	+	8196	protein_coding	CCM2 scaffold protein [Source:HGNC Symbol;Acc:HGNC:21708]	-
ENSG00000123136	3741.02	3807.16	3879.34	3098.81	3200.73	3567.86	3809.17	3289.14	0.211835	0.00333514	0.0149414	DDX39A	19	14408819	14419383	-	3840	protein_coding	DExD-box helicase 39A [Source:HGNC Symbol;Acc:HGNC:17821]	-
ENSG00000170889	35394.1	38006.7	33991.4	27588.5	30508.2	33818.4	35797.4	30638.3	0.22451	0.0033576	0.0150222	RPS9	19	54200742	54249003	+	4371	protein_coding	ribosomal protein S9 [Source:HGNC Symbol;Acc:HGNC:10442]	-
ENSG00000072310	1214.88	1306.78	1333.71	1120.19	1085.93	1042.64	1285.12	1082.92	0.24675	0.0033619	0.0150336	SREBF1	17	17810399	17837002	-	8030	protein_coding	sterol regulatory element binding transcription factor 1 [Source:HGNC Symbol;Acc:HGNC:11289]	bHLH
ENSG00000128283	3921.11	4527.1	4072.19	3446.8	3753.82	3567.86	4173.46	3589.5	0.217181	0.00336791	0.0150525	CDC42EP1	22	37560447	37569405	+	2573	protein_coding	CDC42 effector protein 1 [Source:HGNC Symbol;Acc:HGNC:17014]	-
ENSG00000177731	5003.6	5606.47	4958.28	4197.94	4677.78	4538.18	5189.45	4471.3	0.214683	0.00337024	0.015059	FLII	17	18244836	18258916	-	6465	protein_coding	FLII, actin remodeling protein [Source:HGNC Symbol;Acc:HGNC:3750]	-
ENSG00000241553	725.23	822.632	771.401	565.609	568.733	710.158	773.088	614.833	0.330657	0.00345718	0.0153587	ARPC4	3	9792495	9807726	+	3608	protein_coding	actin related protein 2/3 complex subunit 4 [Source:HGNC Symbol;Acc:HGNC:707]	-
ENSG00000136854	1162.31	1185.22	1134.77	947.695	1043.6	925.113	1160.77	972.135	0.255255	0.00350801	0.0155723	STXBP1	9	127579370	127696027	+	9373	protein_coding	syntaxin binding protein 1 [Source:HGNC Symbol;Acc:HGNC:11444]	-
ENSG00000135404	4175.18	5012.29	4463.98	3448.81	3492.46	4346.33	4550.48	3762.53	0.274327	0.00353519	0.0156644	CD63	12	55725323	55729707	-	2633	protein_coding	CD63 molecule [Source:HGNC Symbol;Acc:HGNC:1692]	-
ENSG00000163191	912.135	1078.33	990.641	792.253	897.272	714.176	993.702	801.234	0.30948	0.00359709	0.0158808	S100A11	1	152032506	152047907	-	680	protein_coding	S100 calcium binding protein A11 [Source:HGNC Symbol;Acc:HGNC:10488]	-
ENSG00000162430	2663.39	2793.81	2642.05	2100.98	2452.54	2372.55	2699.75	2308.69	0.225436	0.00366111	0.0161218	SELENON	1	25800176	25818224	+	4424	protein_coding	selenoprotein N [Source:HGNC Symbol;Acc:HGNC:15999]	-
ENSG00000105429	2291.53	2661.77	2339.58	2037.8	2071.55	2118.42	2430.96	2075.92	0.227536	0.00369549	0.016252	MEGF8	19	42325609	42378769	+	11372	protein_coding	multiple EGF like domains 8 [Source:HGNC Symbol;Acc:HGNC:3233]	-
ENSG00000129968	3233.84	3380.65	3320.07	2642.52	2884.16	3049.56	3311.52	2858.74	0.212022	0.00370981	0.0163023	ABHD17A	19	1876810	1885547	-	6139	protein_coding	abhydrolase domain containing 17A [Source:HGNC Symbol;Acc:HGNC:28756]	-
ENSG00000133247	873.196	884.461	964.251	652.857	676.405	848.774	907.303	726.012	0.321983	0.00372635	0.0163581	KMT5C	19	55339853	55348120	+	4775	protein_coding	lysine methyltransferase 5C [Source:HGNC Symbol;Acc:HGNC:28405]	-
ENSG00000179094	1255.77	1607.54	1432.17	1058.01	1277.35	1153.13	1431.82	1162.83	0.299377	0.00374814	0.0164325	PER1	17	8140472	8156506	-	7002	protein_coding	period circadian regulator 1 [Source:HGNC Symbol;Acc:HGNC:8845]	-
ENSG00000104731	1163.29	1225.04	1184.51	908.584	991.141	1078.8	1190.95	992.841	0.262364	0.00378736	0.0165618	KLHDC4	16	87696485	87765992	-	11177	protein_coding	kelch domain containing 4 [Source:HGNC Symbol;Acc:HGNC:25272]	-
ENSG00000175203	3892.88	4318.56	4078.28	3365.57	3459.33	3791.86	4096.57	3538.92	0.211058	0.00379778	0.0165988	DCTN2	12	57530102	57547331	-	4217	protein_coding	dynactin subunit 2 [Source:HGNC Symbol;Acc:HGNC:2712]	-
ENSG00000160570	1055.23	1163.21	987.596	816.322	823.65	974.332	1068.68	871.435	0.294504	0.00385128	0.0168067	DEDD2	19	42198598	42220140	-	2631	protein_coding	death effector domain containing 2 [Source:HGNC Symbol;Acc:HGNC:24450]	-
ENSG00000109089	1197.36	1182.08	1196.69	873.484	1039.92	1052.68	1192.04	988.694	0.269546	0.00387506	0.0168846	CDR2L	17	74987632	75005800	+	3536	protein_coding	cerebellar degeneration related protein 2 like [Source:HGNC Symbol;Acc:HGNC:29999]	-
ENSG00000162738	1247.98	1334.03	1187.55	1091.1	1062	1023.55	1256.52	1058.89	0.246691	0.00392826	0.0170726	VANGL2	1	160400586	160428678	+	5340	protein_coding	VANGL planar cell polarity protein 2 [Source:HGNC Symbol;Acc:HGNC:15511]	-
ENSG00000172731	887.798	935.81	926.696	723.056	770.274	795.537	916.768	762.956	0.264707	0.00393369	0.0170919	LRRC20	10	70298970	70382650	-	3625	protein_coding	leucine rich repeat containing 20 [Source:HGNC Symbol;Acc:HGNC:23421]	-
ENSG00000185359	2537.82	2640.81	2578.1	2040.8	2368.8	2251.01	2585.58	2220.2	0.219443	0.00395253	0.0171443	HGS	17	81683326	81703138	+	8254	protein_coding	hepatocyte growth factor-regulated tyrosine kinase substrate [Source:HGNC Symbol;Acc:HGNC:4897]	-
ENSG00000147684	2224.36	2397.68	2323.34	1841.24	1973.08	2127.46	2315.13	1980.59	0.225051	0.00399092	0.0172832	NDUFB9	8	124539101	124580648	+	4106	protein_coding	NADH:ubiquinone oxidoreductase subunit B9 [Source:HGNC Symbol;Acc:HGNC:7704]	-
ENSG00000147164	1913.83	2051.86	2105.11	1551.41	1759.57	1826.12	2023.6	1712.37	0.240682	0.00400648	0.0173373	SNX12	X	71056332	71073426	-	2595	protein_coding	sorting nexin 12 [Source:HGNC Symbol;Acc:HGNC:14976]	-
ENSG00000111057	1517.63	1621.16	1543.82	1171.33	1416.31	1336.94	1560.87	1308.2	0.254197	0.00403701	0.0174472	KRT18	12	52948871	52952901	+	3218	protein_coding	keratin 18 [Source:HGNC Symbol;Acc:HGNC:6430]	-
ENSG00000114026	656.114	720.982	650.616	546.554	515.356	582.59	675.904	548.167	0.302441	0.00406759	0.0175571	OGG1	3	9749944	9788219	+	8733	protein_coding	8-oxoguanine DNA glycosylase [Source:HGNC Symbol;Acc:HGNC:8125]	-
ENSG00000100029	6642.91	7365.96	6904.04	5804.51	6448.4	5994.65	6970.97	6082.52	0.196495	0.00407912	0.0175861	PES1	22	30576625	30607083	-	4557	protein_coding	pescadillo ribosomal biogenesis factor 1 [Source:HGNC Symbol;Acc:HGNC:8848]	-
ENSG00000134905	1174.97	1227.14	1245.41	952.71	1060.16	1058.71	1215.84	1023.86	0.247556	0.00414053	0.0178087	CARS2	13	110641412	110713603	-	10460	protein_coding	cysteinyl-tRNA synthetase 2, mitochondrial [Source:HGNC Symbol;Acc:HGNC:25695]	-
ENSG00000177084	4491.56	5053.16	4566.49	4005.39	4178.99	4124.34	4703.74	4102.91	0.196979	0.00416411	0.0179056	POLE	12	132623753	132687365	-	16609	protein_coding	DNA polymerase epsilon, catalytic subunit [Source:HGNC Symbol;Acc:HGNC:9177]	-
ENSG00000131759	549.033	711.551	721.666	512.457	532.842	516.296	660.75	520.532	0.343261	0.00421034	0.018075	RARA	17	40309192	40357643	+	4731	protein_coding	retinoic acid receptor alpha [Source:HGNC Symbol;Acc:HGNC:9864]	THR-like
ENSG00000284976	714.522	791.194	759.221	572.629	668.123	603.684	754.979	614.812	0.295247	0.00425252	0.0182167	BX255925.3	9	137217452	137219361	+	1910	protein_coding	novel RING finger protein	-
ENSG00000064932	1992.68	1930.3	1954.89	1598.55	1706.2	1763.84	1959.29	1689.53	0.213732	0.00432073	0.0184323	SBNO2	19	1107636	1174283	-	6626	protein_coding	strawberry notch homolog 2 [Source:HGNC Symbol;Acc:HGNC:29158]	-
ENSG00000100416	1795.07	1657.84	1648.36	1359.87	1432.88	1543.86	1700.42	1445.54	0.234529	0.00432128	0.0184323	TRMU	22	46330875	46357340	+	9219	protein_coding	tRNA 5-methylaminomethyl-2-thiouridylate methyltransferase [Source:HGNC Symbol;Acc:HGNC:25481]	-
ENSG00000135940	3982.44	4497.75	4008.24	2822.03	3106.86	4134.38	4162.81	3354.42	0.31154	0.00434891	0.0185363	COX5B	2	97646040	97648383	+	1441	protein_coding	cytochrome c oxidase subunit 5B [Source:HGNC Symbol;Acc:HGNC:2269]	-
ENSG00000007202	3559.95	4074.39	3553.52	3279.33	3146.44	3243.42	3729.29	3223.06	0.21038	0.00435462	0.0185513	KIAA0100	17	28614440	28645454	-	9235	protein_coding	KIAA0100 [Source:HGNC Symbol;Acc:HGNC:28960]	-
ENSG00000103222	1889.49	2205.91	1956.92	1651.7	1785.34	1706.59	2017.44	1714.54	0.234225	0.00435939	0.018567	ABCC1	16	15949577	16143074	+	7575	protein_coding	ATP binding cassette subfamily C member 1 [Source:HGNC Symbol;Acc:HGNC:51]	-
ENSG00000137331	725.23	795.386	831.286	655.865	667.203	601.675	783.967	641.581	0.288517	0.00440264	0.018709	IER3	6	30743199	30744554	-	1356	protein_coding	immediate early response 3 [Source:HGNC Symbol;Acc:HGNC:5392]	-
ENSG00000104823	1352.14	1387.47	1354.01	1147.26	1235.94	1085.83	1364.54	1156.34	0.238308	0.00441068	0.0187385	ECH1	19	38815422	38832005	-	2467	protein_coding	enoyl-CoA hydratase 1 [Source:HGNC Symbol;Acc:HGNC:3149]	-
ENSG00000181852	1305.41	1459.78	1274.84	1071.05	1105.26	1208.37	1346.68	1128.22	0.255231	0.0044329	0.0188188	RNF41	12	56202175	56221933	-	6537	protein_coding	ring finger protein 41 [Source:HGNC Symbol;Acc:HGNC:18401]	-
ENSG00000160310	1425.15	1372.8	1398.67	1112.16	1163.23	1278.69	1398.87	1184.69	0.239973	0.00445696	0.0189021	PRMT2	21	46635167	46665124	+	8031	protein_coding	protein arginine methyltransferase 2 [Source:HGNC Symbol;Acc:HGNC:5186]	-
ENSG00000119655	862.488	975.631	970.341	779.216	784.998	772.435	936.154	778.883	0.264886	0.00451616	0.019115	NPC2	14	74476192	74494177	-	2749	protein_coding	NPC intracellular cholesterol transporter 2 [Source:HGNC Symbol;Acc:HGNC:14537]	-
ENSG00000149476	1154.53	1372.8	1261.65	981.792	1050.04	1118.98	1262.99	1050.27	0.265703	0.00454964	0.0192376	TKFC	11	61333210	61353295	+	8136	protein_coding	triokinase and FMN cyclase [Source:HGNC Symbol;Acc:HGNC:24552]	-
ENSG00000014164	939.391	891.796	851.586	730.076	765.672	742.301	894.258	746.016	0.261452	0.00469838	0.0197928	ZC3H3	8	143437655	143541453	-	3731	protein_coding	zinc finger CCCH-type containing 3 [Source:HGNC Symbol;Acc:HGNC:28972]	-
ENSG00000183020	2688.7	2839.91	2605.51	2335.64	2449.78	2289.18	2711.38	2358.2	0.201064	0.0047268	0.0198878	AP2A2	11	924894	1012245	+	9638	protein_coding	adaptor related protein complex 2 subunit alpha 2 [Source:HGNC Symbol;Acc:HGNC:562]	-
ENSG00000176974	1944.98	2036.15	2081.77	1567.46	1748.53	1849.22	2020.96	1721.74	0.231021	0.00476868	0.020028	SHMT1	17	18327860	18363563	-	7281	protein_coding	serine hydroxymethyltransferase 1 [Source:HGNC Symbol;Acc:HGNC:10850]	-
ENSG00000116786	1367.72	1485.98	1471.75	1132.22	1274.59	1256.59	1441.81	1221.13	0.239192	0.00476954	0.020028	PLEKHM2	1	15684332	15734769	+	4122	protein_coding	pleckstrin homology and RUN domain containing M2 [Source:HGNC Symbol;Acc:HGNC:29131]	-
ENSG00000111275	1278.16	1234.47	1345.89	1004.86	1061.08	1175.23	1286.17	1080.39	0.251729	0.00482509	0.0202314	ALDH2	12	111766887	111817529	+	9720	protein_coding	aldehyde dehydrogenase 2 family member [Source:HGNC Symbol;Acc:HGNC:404]	-
ENSG00000178980	1087.36	1265.91	1137.82	906.578	962.612	1035.6	1163.69	968.265	0.264916	0.00483916	0.0202704	SELENOW	19	47778572	47784686	+	5261	protein_coding	selenoprotein W [Source:HGNC Symbol;Acc:HGNC:10752]	-
ENSG00000100994	2562.15	2881.83	2653.21	2290.51	2339.35	2392.64	2699.07	2340.83	0.205239	0.0048667	0.0203757	PYGB	20	25248069	25298014	+	4474	protein_coding	glycogen phosphorylase B [Source:HGNC Symbol;Acc:HGNC:9723]	-
ENSG00000138031	1304.44	1532.09	1470.74	1190.39	1259.86	1181.25	1435.75	1210.5	0.245592	0.00495226	0.0207085	ADCY3	2	24819169	24919839	-	6058	protein_coding	adenylate cyclase 3 [Source:HGNC Symbol;Acc:HGNC:234]	-
ENSG00000099817	6382.99	6519.23	6237.18	5103.51	5400.2	6090.08	6379.8	5531.26	0.205936	0.00503777	0.0210041	POLR2E	19	1086579	1095380	-	4865	protein_coding	RNA polymerase II subunit E [Source:HGNC Symbol;Acc:HGNC:9192]	-
ENSG00000128228	1869.05	1908.3	1744.79	1318.75	1391.46	1796.99	1840.71	1502.4	0.293234	0.00504799	0.0210364	SDF2L1	22	21642261	21644298	+	1099	protein_coding	stromal cell derived factor 2 like 1 [Source:HGNC Symbol;Acc:HGNC:10676]	-
ENSG00000074582	1364.79	1552	1407.81	1212.45	1212.93	1252.57	1441.53	1225.98	0.233419	0.00508742	0.0211644	BCS1L	2	218658764	218663443	+	3379	protein_coding	BCS1 homolog, ubiquinol-cytochrome c reductase complex chaperone [Source:HGNC Symbol;Acc:HGNC:1020]	-
ENSG00000103496	1151.61	1157.97	997.746	761.165	897.272	1013.51	1102.44	890.648	0.307762	0.0050923	0.0211692	STX4	16	31032889	31042975	+	4078	protein_coding	syntaxin 4 [Source:HGNC Symbol;Acc:HGNC:11439]	-
ENSG00000105221	3143.31	3427.81	3362.7	2808.99	2750.72	3066.64	3311.27	2875.45	0.203636	0.00511325	0.0212407	AKT2	19	40230317	40285536	-	15035	protein_coding	AKT serine/threonine kinase 2 [Source:HGNC Symbol;Acc:HGNC:392]	-
ENSG00000100138	5109.71	5485.96	5284.1	4371.43	5025.65	4385.5	5293.25	4594.19	0.204067	0.00512789	0.0212963	SNU13	22	41673930	41690504	-	2930	protein_coding	small nuclear ribonucleoprotein 13 [Source:HGNC Symbol;Acc:HGNC:7819]	-
ENSG00000052850	896.559	982.967	878.991	676.925	802.484	788.506	919.506	755.972	0.281855	0.00515347	0.0213776	ALX4	11	44260440	44310166	-	5754	protein_coding	ALX homeobox 4 [Source:HGNC Symbol;Acc:HGNC:450]	Homeobox
ENSG00000130202	2403.48	2507.72	2515.17	2073.9	2232.6	2170.65	2475.46	2159.05	0.197035	0.00515374	0.0213776	NECTIN2	19	44846175	44889228	+	3747	protein_coding	nectin cell adhesion molecule 2 [Source:HGNC Symbol;Acc:HGNC:9707]	-
ENSG00000139722	1087.36	1105.58	1111.43	869.473	966.293	954.243	1101.45	930.003	0.24375	0.00516405	0.0214151	VPS37B	12	122865328	122896444	-	5953	protein_coding	VPS37B, ESCRT-I subunit [Source:HGNC Symbol;Acc:HGNC:25754]	-
ENSG00000121064	1027	1088.81	973.386	777.21	810.766	953.239	1029.73	847.072	0.281873	0.0051685	0.0214231	SCPEP1	17	56978105	57006768	+	3853	protein_coding	serine carboxypeptidase 1 [Source:HGNC Symbol;Acc:HGNC:29507]	-
ENSG00000149428	2930.12	3458.2	3231.76	2676.61	2792.13	2825.56	3206.7	2764.77	0.213676	0.00519835	0.0215283	HYOU1	11	119044189	119057202	-	7694	protein_coding	hypoxia up-regulated 1 [Source:HGNC Symbol;Acc:HGNC:16931]	-
ENSG00000124588	1065.94	1354.99	1167.25	957.724	1004.02	1001.45	1196.06	987.734	0.275487	0.00521967	0.0216089	NQO2	6	2987987	3028869	+	11558	protein_coding	N-ribosyldihydronicotinamide:quinone reductase 2 [Source:HGNC Symbol;Acc:HGNC:7856]	-
ENSG00000099282	633.724	758.708	671.931	505.437	569.653	588.617	688.121	554.569	0.310559	0.00530532	0.0219049	TSPAN15	10	69451473	69507669	+	2646	protein_coding	tetraspanin 15 [Source:HGNC Symbol;Acc:HGNC:23298]	-
ENSG00000188186	2397.64	2727.79	2655.24	1862.3	2006.21	2527.24	2593.56	2131.91	0.282817	0.00531023	0.0219199	LAMTOR4	7	100148907	100155944	+	1936	protein_coding	late endosomal/lysosomal adaptor, MAPK and MTOR activator 4 [Source:HGNC Symbol;Acc:HGNC:33772]	-
ENSG00000243449	1516.65	1417.86	1412.88	959.729	1108.02	1415.29	1449.13	1161.01	0.320076	0.00544522	0.0224064	C4orf48	4	2041993	2043970	+	540	protein_coding	chromosome 4 open reading frame 48 [Source:HGNC Symbol;Acc:HGNC:34437]	-
ENSG00000162104	1032.84	1075.19	1069.81	930.647	913.837	833.707	1059.28	892.73	0.246469	0.00544911	0.022417	ADCY9	16	3953387	4116185	-	10358	protein_coding	adenylate cyclase 9 [Source:HGNC Symbol;Acc:HGNC:240]	-
ENSG00000187051	3370.13	3432	3367.77	2833.06	3106.86	2995.32	3389.97	2978.41	0.186523	0.00553727	0.0226809	RPS19BP1	22	39529093	39532855	-	3763	protein_coding	ribosomal protein S19 binding protein 1 [Source:HGNC Symbol;Acc:HGNC:28749]	-
ENSG00000212747	897.533	872.933	964.251	785.233	790.52	694.086	911.572	756.613	0.268503	0.00558008	0.0228288	RTL8B	X	135020504	135022529	-	2026	protein_coding	retrotransposon Gag like 8B [Source:HGNC Symbol;Acc:HGNC:33156]	-
ENSG00000107874	1559.49	1739.58	1633.14	1358.86	1356.49	1494.65	1644.07	1403.33	0.228367	0.00560086	0.0228918	CUEDC2	10	102423245	102432661	-	1412	protein_coding	CUE domain containing 2 [Source:HGNC Symbol;Acc:HGNC:28352]	-
ENSG00000117362	4386.42	4924.27	4639.57	3800.81	3990.33	4323.22	4650.09	4038.12	0.203492	0.00562148	0.0229706	APH1A	1	150265399	150269580	-	3473	protein_coding	aph-1 homolog A, gamma-secretase subunit [Source:HGNC Symbol;Acc:HGNC:29509]	-
ENSG00000151498	719.389	877.125	785.611	625.78	661.681	662.948	794.042	650.136	0.287757	0.00563805	0.0230272	ACAD8	11	134253495	134265855	+	7174	protein_coding	acyl-CoA dehydrogenase family member 8 [Source:HGNC Symbol;Acc:HGNC:87]	-
ENSG00000158158	886.824	991.35	995.716	828.356	828.251	725.225	957.964	793.944	0.270297	0.00569493	0.0232316	CNNM4	2	96760902	96811891	+	5105	protein_coding	cyclin and CBS domain divalent metal cation transport mediator 4 [Source:HGNC Symbol;Acc:HGNC:105]	-
ENSG00000168936	1967.37	2157.71	2022.9	1570.47	1725.52	1914.51	2049.32	1736.83	0.238574	0.00570032	0.0232425	TMEM129	4	1715952	1721358	-	3442	protein_coding	transmembrane protein 129 [Source:HGNC Symbol;Acc:HGNC:25137]	-
ENSG00000164885	1114.61	992.398	892.186	759.159	663.521	944.198	999.733	788.96	0.342546	0.00574892	0.0233958	CDK5	7	151053812	151058530	-	2938	protein_coding	cyclin dependent kinase 5 [Source:HGNC Symbol;Acc:HGNC:1774]	-
ENSG00000134871	2244.8	2407.12	2077.71	1743.96	1891.17	2071.21	2243.21	1902.11	0.237894	0.0057656	0.0234581	COL4A2	13	110305812	110513209	+	19293	protein_coding	collagen type IV alpha 2 chain [Source:HGNC Symbol;Acc:HGNC:2203]	-
ENSG00000100991	2798.71	3214.03	2900.87	2385.79	2574.02	2703.02	2971.2	2554.28	0.217926	0.0057932	0.0235478	TRPC4AP	20	35002404	35092871	-	3226	protein_coding	transient receptor potential cation channel subfamily C member 4 associated protein [Source:HGNC Symbol;Acc:HGNC:16181]	-
ENSG00000133619	844.966	936.858	882.036	724.059	767.513	736.274	887.953	742.615	0.257248	0.00581284	0.0236164	KRBA1	7	149714781	149734575	+	5337	protein_coding	KRAB-A domain containing 1 [Source:HGNC Symbol;Acc:HGNC:22228]	-
ENSG00000196976	2500.83	2533.92	2473.56	1722.9	1771.54	2537.28	2502.77	2010.57	0.316166	0.00584614	0.0237177	LAGE3	X	154477769	154479257	-	949	protein_coding	L antigen family member 3 [Source:HGNC Symbol;Acc:HGNC:26058]	-
ENSG00000103502	1978.08	2003.66	2069.59	1683.79	1750.37	1824.11	2017.11	1752.76	0.202638	0.00585011	0.0237281	CDIPT	16	29858357	29863736	-	3325	protein_coding	CDP-diacylglycerol--inositol 3-phosphatidyltransferase [Source:HGNC Symbol;Acc:HGNC:1769]	-
ENSG00000103507	3113.13	3370.17	3265.26	2797.96	3042.44	2548.33	3249.52	2796.24	0.216352	0.00587247	0.0237968	BCKDK	16	31106107	31112791	+	3873	protein_coding	branched chain ketoacid dehydrogenase kinase [Source:HGNC Symbol;Acc:HGNC:16902]	-
ENSG00000160932	3586.24	3804.02	3813.36	3159.99	3392.15	3309.72	3734.54	3287.28	0.183823	0.00590589	0.0239061	LY6E	8	143017982	143023832	+	2640	protein_coding	lymphocyte antigen 6 family member E [Source:HGNC Symbol;Acc:HGNC:6727]	-
ENSG00000072062	2273.04	2538.11	2350.74	1978.63	2210.51	1965.74	2387.3	2051.63	0.218093	0.00590936	0.0239115	PRKACA	19	14091688	14118084	-	6144	protein_coding	protein kinase cAMP-activated catalytic subunit alpha [Source:HGNC Symbol;Acc:HGNC:9380]	-
ENSG00000126602	7330.17	8089.04	7416.62	6481.43	7099.96	6467.76	7611.94	6683.05	0.187579	0.00599449	0.0241812	TRAP1	16	3651639	3717597	-	5227	protein_coding	TNF receptor associated protein 1 [Source:HGNC Symbol;Acc:HGNC:16264]	-
ENSG00000204308	1996.57	2053.96	2034.06	1592.53	1727.36	1893.42	2028.2	1737.77	0.222944	0.00600467	0.0242165	RNF5	6	32178354	32180793	+	1178	protein_coding	ring finger protein 5 [Source:HGNC Symbol;Acc:HGNC:10068]	-
ENSG00000139579	2571.89	2800.09	2534.46	2168.17	2337.51	2355.47	2635.48	2287.05	0.204344	0.00601097	0.0242326	NABP2	12	56222015	56229854	+	2218	protein_coding	nucleic acid binding protein 2 [Source:HGNC Symbol;Acc:HGNC:28412]	-
ENSG00000139197	1619.84	1694.52	1564.12	1256.57	1244.22	1562.95	1626.16	1354.58	0.263924	0.00601333	0.0242342	PEX5	12	7188685	7218574	+	5488	protein_coding	peroxisomal biogenesis factor 5 [Source:HGNC Symbol;Acc:HGNC:9719]	-
ENSG00000110931	2455.07	2714.16	2574.04	2200.26	2268.49	2289.18	2581.09	2252.64	0.196142	0.00606155	0.0243823	CAMKK2	12	121237691	121298308	-	6931	protein_coding	calcium/calmodulin dependent protein kinase kinase 2 [Source:HGNC Symbol;Acc:HGNC:1470]	-
ENSG00000100600	2207.81	2345.29	2297.96	1926.48	2124	1867.3	2283.69	1972.6	0.21079	0.00606392	0.0243861	LGMN	14	92703807	92748702	-	3899	protein_coding	legumain [Source:HGNC Symbol;Acc:HGNC:9472]	-
ENSG00000131899	3747.83	4071.24	3834.68	3429.75	3397.67	3463.4	3884.58	3430.28	0.179349	0.00608656	0.0244436	LLGL1	17	18225587	18244875	+	6638	protein_coding	LLGL1, scribble cell polarity complex component [Source:HGNC Symbol;Acc:HGNC:6628]	-
ENSG00000159335	4435.1	4853.01	4550.25	3864.99	4254.45	4022.89	4612.78	4047.44	0.188377	0.00608827	0.0244436	PTMS	12	6765516	6770952	+	1475	protein_coding	parathymosin [Source:HGNC Symbol;Acc:HGNC:9629]	-
ENSG00000198951	1342.4	1470.26	1322.55	1169.33	1182.56	1185.27	1378.4	1179.05	0.225115	0.00616454	0.0246915	NAGA	22	42058354	42070842	-	3706	protein_coding	alpha-N-acetylgalactosaminidase [Source:HGNC Symbol;Acc:HGNC:7631]	-
ENSG00000241360	1144.79	1074.14	1095.19	880.504	778.556	1048.66	1104.71	902.574	0.292422	0.00616774	0.0246985	PDXP	22	37658727	37666934	+	2203	protein_coding	pyridoxal phosphatase [Source:HGNC Symbol;Acc:HGNC:30259]	-
ENSG00000075234	1366.74	1586.58	1430.14	1081.07	1230.41	1337.95	1461.15	1216.48	0.264076	0.00617631	0.0247271	TTC38	22	46267961	46294008	+	3578	protein_coding	tetratricopeptide repeat domain 38 [Source:HGNC Symbol;Acc:HGNC:26082]	-
ENSG00000105552	1775.6	1821.32	1799.6	1444.11	1608.65	1602.12	1798.84	1551.63	0.213014	0.0061783	0.0247292	BCAT2	19	48795062	48811029	-	4553	protein_coding	branched chain amino acid transaminase 2 [Source:HGNC Symbol;Acc:HGNC:977]	-
ENSG00000068400	1030.9	1165.31	1027.18	881.507	954.33	864.845	1074.46	900.227	0.254502	0.0062299	0.0248889	GRIPAP1	X	48973720	49002264	-	6841	protein_coding	GRIP1 associated protein 1 [Source:HGNC Symbol;Acc:HGNC:18706]	-
ENSG00000154917	683.371	785.954	785.611	570.623	623.949	651.899	751.645	615.49	0.287785	0.00627254	0.025024	RAB6B	3	133824239	133895836	-	6005	protein_coding	RAB6B, member RAS oncogene family [Source:HGNC Symbol;Acc:HGNC:14902]	-
ENSG00000050426	1186.65	1294.2	1201.76	950.704	1107.1	1045.65	1227.54	1034.48	0.246188	0.00627921	0.0250447	LETMD1	12	51047962	51060424	+	6032	protein_coding	LETM1 domain containing 1 [Source:HGNC Symbol;Acc:HGNC:24241]	-
ENSG00000129933	2519.32	2630.33	2454.27	2142.09	2326.47	2162.62	2534.64	2210.39	0.197151	0.00631812	0.0251645	MAU2	19	19320681	19358755	+	11145	protein_coding	MAU2 sister chromatid cohesion factor [Source:HGNC Symbol;Acc:HGNC:29140]	-
ENSG00000204536	1478.69	1597.06	1528.59	1128.21	1353.73	1385.16	1534.78	1289.03	0.251351	0.00632964	0.0251986	CCHCR1	6	31142439	31158238	-	5086	protein_coding	coiled-coil alpha-helical rod protein 1 [Source:HGNC Symbol;Acc:HGNC:13930]	-
ENSG00000198171	1693.83	1817.13	1631.11	1261.59	1368.46	1642.3	1714.02	1424.12	0.267386	0.00637058	0.0253438	DDRGK1	20	3190350	3204685	-	1832	protein_coding	DDRGK domain containing 1 [Source:HGNC Symbol;Acc:HGNC:16110]	-
ENSG00000160049	4190.76	4560.63	4427.44	3820.87	3972.85	3860.16	4392.94	3884.63	0.17722	0.00637414	0.0253468	DFFA	1	10456522	10472526	-	6622	protein_coding	DNA fragmentation factor subunit alpha [Source:HGNC Symbol;Acc:HGNC:2772]	-
ENSG00000125651	3460.66	3921.39	3671.26	2934.35	3292.76	3332.82	3684.44	3186.64	0.209169	0.00639401	0.0254014	GTF2F1	19	6379569	6393981	-	3134	protein_coding	general transcription factor IIF subunit 1 [Source:HGNC Symbol;Acc:HGNC:4652]	-
ENSG00000115756	790.452	796.434	878.991	681.939	709.535	661.943	821.959	684.473	0.263704	0.00642297	0.0254867	HPCAL1	2	10302889	10427617	+	6237	protein_coding	hippocalcin like 1 [Source:HGNC Symbol;Acc:HGNC:5145]	-
ENSG00000116396	811.868	858.262	823.166	674.919	733.463	676.006	831.099	694.796	0.257752	0.00644993	0.0255809	KCNC4	1	110211343	110283100	+	25042	protein_coding	potassium voltage-gated channel subfamily C member 4 [Source:HGNC Symbol;Acc:HGNC:6236]	-
ENSG00000163162	780.717	739.845	751.101	594.691	596.341	685.046	757.221	625.359	0.276614	0.00647261	0.0256476	RNF149	2	101271219	101308701	-	4836	protein_coding	ring finger protein 149 [Source:HGNC Symbol;Acc:HGNC:23137]	-
ENSG00000108788	1088.33	1159.02	1151.01	881.507	1047.28	920.091	1132.79	949.625	0.253596	0.00647924	0.0256538	MLX	17	42567068	42573239	+	4259	protein_coding	MLX, MAX dimerization protein [Source:HGNC Symbol;Acc:HGNC:11645]	bHLH
ENSG00000034152	1584.8	1862.19	1641.26	1411.01	1463.24	1466.52	1696.08	1446.93	0.228821	0.00649947	0.0257137	MAP2K3	17	21284672	21315240	+	3783	protein_coding	mitogen-activated protein kinase kinase 3 [Source:HGNC Symbol;Acc:HGNC:6843]	-
ENSG00000100263	1373.56	1347.65	1356.04	1083.08	1096.05	1273.66	1359.08	1150.93	0.24018	0.00653813	0.0258472	RHBDD3	22	29259852	29268209	-	3014	protein_coding	rhomboid domain containing 3 [Source:HGNC Symbol;Acc:HGNC:1308]	-
ENSG00000124571	3595	3994.74	3876.29	3401.67	3339.69	3352.91	3822.01	3364.76	0.183703	0.00654689	0.0258698	XPO5	6	43522330	43576075	-	8522	protein_coding	exportin 5 [Source:HGNC Symbol;Acc:HGNC:17675]	-
ENSG00000159322	1490.37	1657.84	1545.85	1324.77	1314.16	1394.2	1564.69	1344.38	0.218822	0.00656266	0.0259141	ADPGK	15	72751369	72785846	-	5931	protein_coding	ADP dependent glucokinase [Source:HGNC Symbol;Acc:HGNC:25250]	-
ENSG00000168256	1574.09	1848.56	1709.26	1443.1	1424.59	1515.74	1710.64	1461.15	0.227238	0.00658987	0.0259913	NKIRAS2	17	42011382	42025644	+	5566	protein_coding	NFKB inhibitor interacting Ras like 2 [Source:HGNC Symbol;Acc:HGNC:17898]	-
ENSG00000090372	4533.42	4760.79	4761.37	4018.43	4408.14	3918.42	4685.19	4115	0.186957	0.00663213	0.0261419	STRN4	19	46719507	46746994	-	7641	protein_coding	striatin 4 [Source:HGNC Symbol;Acc:HGNC:15721]	-
ENSG00000100211	800.186	856.166	752.116	612.743	674.565	702.122	802.823	663.143	0.275443	0.00663284	0.0261419	CBY1	22	38656636	38673854	+	2348	protein_coding	chibby family member 1, beta catenin antagonist [Source:HGNC Symbol;Acc:HGNC:1307]	-
ENSG00000224032	763.195	866.646	787.641	600.708	582.537	761.385	805.827	648.21	0.314374	0.00667238	0.0262681	EPB41L4A-AS1	5	112160526	112164276	+	3344	lincRNA	EPB41L4A antisense RNA 1 [Source:HGNC Symbol;Acc:HGNC:30749]	-
ENSG00000090776	895.586	978.775	989.626	773.199	769.354	855.805	954.662	799.453	0.256007	0.00667497	0.0262722	EFNB1	X	68828997	68842147	+	3314	protein_coding	ephrin B1 [Source:HGNC Symbol;Acc:HGNC:3226]	-
ENSG00000120709	2156.22	2528.68	2229.96	1897.4	2078.91	1949.67	2304.95	1975.33	0.222173	0.00668905	0.0263133	FAM53C	5	138331935	138349729	+	7051	protein_coding	family with sequence similarity 53 member C [Source:HGNC Symbol;Acc:HGNC:1336]	-
ENSG00000167863	1565.33	1471.31	1618.93	1161.3	1090.53	1529.8	1551.85	1260.55	0.30051	0.00669206	0.0263133	ATP5PD	17	75038863	75046985	-	3231	protein_coding	ATP synthase peripheral stalk subunit d [Source:HGNC Symbol;Acc:HGNC:845]	-
ENSG00000105245	1359.93	1590.77	1475.81	1221.47	1217.53	1319.87	1475.5	1252.96	0.235688	0.00669312	0.0263133	NUMBL	19	40665905	40690972	-	5823	protein_coding	NUMB like, endocytic adaptor protein [Source:HGNC Symbol;Acc:HGNC:8061]	-
ENSG00000138029	2268.17	2548.59	2577.09	2136.08	2084.43	2188.73	2464.61	2136.41	0.206073	0.00670398	0.0263445	HADHB	2	26243170	26290468	+	4280	protein_coding	hydroxyacyl-CoA dehydrogenase trifunctional multienzyme complex subunit beta [Source:HGNC Symbol;Acc:HGNC:4803]	-
ENSG00000198055	5133.07	5361.26	5149.1	4277.16	4714.59	4791.3	5214.48	4594.35	0.182549	0.00685649	0.0267883	GRK6	5	177403204	177442901	+	4355	protein_coding	G protein-coupled receptor kinase 6 [Source:HGNC Symbol;Acc:HGNC:4545]	-
ENSG00000139405	2243.83	2446.94	2303.04	1887.37	2086.27	2088.29	2331.27	2020.64	0.205995	0.00690173	0.0269218	RITA1	12	113185526	113192368	+	2309	protein_coding	RBPJ interacting and tubulin associated 1 [Source:HGNC Symbol;Acc:HGNC:25925]	-
ENSG00000224877	1698.69	1980.6	1819.9	1529.35	1426.43	1696.54	1833.06	1550.78	0.24137	0.00701332	0.0272809	NDUFAF8	17	81239239	81241281	+	1376	protein_coding	NADH:ubiquinone oxidoreductase complex assembly factor 8 [Source:HGNC Symbol;Acc:HGNC:33551]	-
ENSG00000165782	879.037	957.816	951.056	745.119	701.253	860.828	929.303	769.067	0.273434	0.00715421	0.0277605	PIP4P1	14	20457719	20461612	-	3803	protein_coding	phosphatidylinositol-4,5-bisphosphate 4-phosphatase 1 [Source:HGNC Symbol;Acc:HGNC:19299]	-
ENSG00000105618	2091.97	2097.97	1918.35	1594.53	1721.84	1904.47	2036.1	1740.28	0.226548	0.00739753	0.0285611	PRPF31	19	54115410	54131719	+	2673	protein_coding	pre-mRNA processing factor 31 [Source:HGNC Symbol;Acc:HGNC:15446]	-
ENSG00000140365	2842.51	3084.08	2913.05	2421.89	2375.24	2813.51	2946.55	2536.88	0.216086	0.0074094	0.0285988	COMMD4	15	75335891	75343224	+	6779	protein_coding	COMM domain containing 4 [Source:HGNC Symbol;Acc:HGNC:26027]	-
ENSG00000088832	6795.74	7086.16	6915.2	5835.6	6443.8	6206.6	6932.37	6162	0.169812	0.007432	0.0286653	FKBP1A	20	1368978	1393172	-	2577	protein_coding	FK506 binding protein 1A [Source:HGNC Symbol;Acc:HGNC:3711]	-
ENSG00000178464	2861.98	2793.81	2997.3	2181.2	2247.32	2841.64	2884.36	2423.39	0.251441	0.00743462	0.0286653	RPL10P16	19	12643275	12643919	-	645	processed_pseudogene	ribosomal protein L10 pseudogene 16 [Source:HGNC Symbol;Acc:HGNC:36882]	-
ENSG00000136213	933.551	1064.71	921.621	851.421	824.57	762.39	973.293	812.794	0.25952	0.00749147	0.0288062	CHST12	7	2403560	2448483	+	16143	protein_coding	carbohydrate sulfotransferase 12 [Source:HGNC Symbol;Acc:HGNC:17423]	-
ENSG00000162129	1695.77	1884.19	1808.73	1595.54	1514.78	1557.93	1796.23	1556.08	0.206967	0.00751657	0.0288831	CLPB	11	72285495	72434680	-	12428	protein_coding	ClpB homolog, mitochondrial AAA ATPase chaperonin [Source:HGNC Symbol;Acc:HGNC:30664]	-
ENSG00000161682	1131.16	1297.35	1152.03	1073.05	837.454	1037.61	1193.51	982.707	0.280877	0.00752495	0.0289088	FAM171A2	17	44353215	44363875	-	3592	protein_coding	family with sequence similarity 171 member A2 [Source:HGNC Symbol;Acc:HGNC:30480]	-
ENSG00000197150	1106.83	1233.42	1178.42	890.533	981.938	1077.79	1172.89	983.421	0.253949	0.00754174	0.0289472	ABCB8	7	151028422	151047782	+	9336	protein_coding	ATP binding cassette subfamily B member 8 [Source:HGNC Symbol;Acc:HGNC:49]	-
ENSG00000184602	645.406	745.085	754.146	481.369	585.298	646.876	714.879	571.181	0.323254	0.00756267	0.0290128	SNN	16	11668414	11679159	+	3312	protein_coding	stannin [Source:HGNC Symbol;Acc:HGNC:11149]	-
ENSG00000128591	1554.62	1839.13	1532.65	1253.57	1349.13	1513.73	1642.14	1372.14	0.258955	0.00757255	0.0290261	FLNC	7	128830377	128859274	+	9280	protein_coding	filamin C [Source:HGNC Symbol;Acc:HGNC:3756]	-
ENSG00000146540	2791.89	3188.88	2907.98	2281.49	2637.52	2696.99	2962.92	2538.67	0.222669	0.00759204	0.0290943	C7orf50	7	996986	1138260	-	4961	protein_coding	chromosome 7 open reading frame 50 [Source:HGNC Symbol;Acc:HGNC:22421]	-
ENSG00000099821	4172.26	4404.49	4189.93	3685.48	3795.23	3866.19	4255.56	3782.3	0.169997	0.00761359	0.0291572	POLRMT	19	617224	633604	-	5124	protein_coding	RNA polymerase mitochondrial [Source:HGNC Symbol;Acc:HGNC:9200]	-
ENSG00000115241	6310.96	6905.92	6771.07	5476.58	6070.16	6059.95	6662.65	5868.89	0.182868	0.00765002	0.0292572	PPM1G	2	27381194	27409687	-	4092	protein_coding	protein phosphatase, Mg2+/Mn2+ dependent 1G [Source:HGNC Symbol;Acc:HGNC:9278]	-
ENSG00000100106	1102.93	1212.47	1036.32	919.615	955.25	958.261	1117.24	944.375	0.242182	0.00766332	0.0292903	TRIOBP	22	37696988	37776556	+	12254	protein_coding	TRIO and F-actin binding protein [Source:HGNC Symbol;Acc:HGNC:17009]	-
ENSG00000161203	8007.7	8318.54	8032.72	6632.86	7341.99	7556.6	8119.66	7177.15	0.177944	0.00766385	0.0292903	AP2M1	3	184174689	184184091	+	4756	protein_coding	adaptor related protein complex 2 subunit mu 1 [Source:HGNC Symbol;Acc:HGNC:564]	-
ENSG00000120129	882.931	1019.64	982.521	769.188	730.702	885.939	961.699	795.276	0.274314	0.00767561	0.0293287	DUSP1	5	172768090	172771195	-	2019	protein_coding	dual specificity phosphatase 1 [Source:HGNC Symbol;Acc:HGNC:3064]	-
ENSG00000161249	2914.55	3058.93	3069.36	2441.94	2731.39	2730.14	3014.28	2634.49	0.19407	0.00768037	0.0293402	DMKN	19	35497220	35513658	-	7444	protein_coding	dermokine [Source:HGNC Symbol;Acc:HGNC:25063]	-
ENSG00000167615	2767.55	2826.29	2783.13	2487.07	2537.21	2366.52	2792.33	2463.6	0.180509	0.00773421	0.0295062	LENG8	19	54448887	54462037	+	6469	protein_coding	leukocyte receptor cluster member 8 [Source:HGNC Symbol;Acc:HGNC:15500]	-
ENSG00000105372	36798.8	38003.5	37306.4	31032.3	32455.5	35908.7	37369.6	33132.1	0.173636	0.00778849	0.0296733	RPS19	19	41859918	41872926	+	3799	protein_coding	ribosomal protein S19 [Source:HGNC Symbol;Acc:HGNC:10402]	-
ENSG00000100056	1640.28	1707.09	1604.72	1355.86	1480.73	1449.44	1650.7	1428.68	0.208077	0.00780068	0.0297065	ESS2	22	19130279	19144684	-	6003	protein_coding	ess-2 splicing factor homolog [Source:HGNC Symbol;Acc:HGNC:16817]	-
ENSG00000005448	1352.14	1435.68	1438.26	1102.13	1175.2	1313.84	1408.69	1197.06	0.23484	0.00798277	0.0302847	WDR54	2	74421678	74425755	+	2860	protein_coding	WD repeat domain 54 [Source:HGNC Symbol;Acc:HGNC:25770]	-
ENSG00000131473	13704.4	15030.6	13858.8	12208.7	13123.2	12612.1	14197.9	12648	0.166691	0.00799536	0.0303257	ACLY	17	41866908	41930542	-	5217	protein_coding	ATP citrate lyase [Source:HGNC Symbol;Acc:HGNC:115]	-
ENSG00000128159	2072.5	2221.63	2184.28	1894.39	1795.47	1963.73	2159.47	1884.53	0.196581	0.0081855	0.0309072	TUBGCP6	22	50217689	50244992	-	7689	protein_coding	tubulin gamma complex associated protein 6 [Source:HGNC Symbol;Acc:HGNC:18127]	-
ENSG00000141376	746.646	877.125	851.586	675.922	732.542	636.832	825.119	681.765	0.274303	0.0081984	0.0309441	BCAS3	17	60677453	61392838	+	14101	protein_coding	BCAS3, microtubule associated cell migration factor [Source:HGNC Symbol;Acc:HGNC:14347]	-
ENSG00000242372	1966.39	2228.97	1962	1514.31	1608.65	1996.88	2052.45	1706.61	0.26626	0.00823068	0.0310452	EIF6	20	35278911	35284985	-	1631	protein_coding	eukaryotic translation initiation factor 6 [Source:HGNC Symbol;Acc:HGNC:6159]	-
ENSG00000156030	959.834	1044.8	972.371	818.327	895.432	798.551	992.334	837.437	0.244062	0.00828495	0.0312361	ELMSAN1	14	73715122	73790285	-	13484	protein_coding	ELM2 and Myb/SANT domain containing 1 [Source:HGNC Symbol;Acc:HGNC:19853]	-
ENSG00000197081	2926.23	3248.61	2775.01	2573.32	2655.01	2560.38	2983.28	2596.24	0.20025	0.00830314	0.0312908	IGF2R	6	159969099	160113507	+	17843	protein_coding	insulin like growth factor 2 receptor [Source:HGNC Symbol;Acc:HGNC:5467]	-
ENSG00000160445	1227.54	1356.03	1296.16	1150.27	1091.45	1087.84	1293.24	1109.85	0.220461	0.00833338	0.0313811	ZER1	9	128729786	128772414	-	4370	protein_coding	zyg-11 related cell cycle regulator [Source:HGNC Symbol;Acc:HGNC:30960]	-
ENSG00000128487	844.966	850.927	729.786	694.977	650.638	671.988	808.559	672.534	0.26602	0.00834163	0.0314011	SPECC1	17	20009344	20319026	+	13676	protein_coding	sperm antigen with calponin homology and coiled-coil domains 1 [Source:HGNC Symbol;Acc:HGNC:30615]	-
ENSG00000165152	901.426	964.104	911.471	808.299	767.513	779.466	925.667	785.093	0.237601	0.00840496	0.0316045	TMEM246	9	101473171	101533537	-	5568	protein_coding	transmembrane protein 246 [Source:HGNC Symbol;Acc:HGNC:28180]	-
ENSG00000182180	3106.32	3279	3151.58	2572.32	2804.09	2961.17	3178.97	2779.19	0.193787	0.00842783	0.0316765	MRPS16	10	73248843	73252693	-	2794	protein_coding	mitochondrial ribosomal protein S16 [Source:HGNC Symbol;Acc:HGNC:14048]	-
ENSG00000197976	1439.75	1533.13	1491.04	1362.88	1197.28	1277.68	1487.97	1279.28	0.218263	0.00844072	0.0317179	AKAP17A	X	1591593	1602514	+	4075	protein_coding	A-kinase anchoring protein 17A [Source:HGNC Symbol;Acc:HGNC:18783]	-
ENSG00000123144	5471.83	6137.78	5815.96	4780.6	5332.1	5202.13	5808.52	5104.94	0.186083	0.00845389	0.0317604	TRIR	19	12730640	12734775	-	1402	protein_coding	telomerase RNA component interacting RNase [Source:HGNC Symbol;Acc:HGNC:28424]	-
ENSG00000197444	1087.36	1127.58	1093.16	945.69	898.193	984.377	1102.7	942.753	0.226356	0.00846967	0.0318127	OGDHL	10	49734643	49762379	-	5724	protein_coding	oxoglutarate dehydrogenase like [Source:HGNC Symbol;Acc:HGNC:25590]	-
ENSG00000126461	2702.33	3035.88	2928.28	2335.64	2620.96	2575.45	2888.83	2510.68	0.202072	0.00848005	0.0318447	SCAF1	19	49642125	49658642	+	4548	protein_coding	SR-related CTD associated factor 1 [Source:HGNC Symbol;Acc:HGNC:30403]	-
ENSG00000133597	1335.59	1334.03	1194.66	923.627	935.924	1273.66	1288.09	1044.4	0.302996	0.00855001	0.0320437	ADCK2	7	140673153	140696261	+	2913	protein_coding	aarF domain containing kinase 2 [Source:HGNC Symbol;Acc:HGNC:19039]	-
ENSG00000087586	2481.36	2471.04	2456.3	2200.26	2164.5	2192.75	2469.57	2185.83	0.176139	0.00858564	0.0321277	AURKA	20	56369389	56392337	-	2928	protein_coding	aurora kinase A [Source:HGNC Symbol;Acc:HGNC:11393]	-
ENSG00000182473	1327.8	1499.6	1289.05	1162.31	1197.28	1155.14	1372.15	1171.58	0.227565	0.00861114	0.0322026	EXOC7	17	76081017	76121576	-	10086	protein_coding	exocyst complex component 7 [Source:HGNC Symbol;Acc:HGNC:23214]	-
ENSG00000183751	3446.06	3605.96	3515.96	2889.22	3153.8	3254.47	3522.66	3099.16	0.184663	0.00861789	0.032213	TBL3	16	1972037	1982933	+	7139	protein_coding	transducin beta like 3 [Source:HGNC Symbol;Acc:HGNC:11587]	-
ENSG00000133895	3221.19	3449.82	3159.7	2668.59	3059.01	2849.67	3276.9	2859.09	0.196447	0.00868764	0.0324271	MEN1	11	64803510	64811294	-	4246	protein_coding	menin 1 [Source:HGNC Symbol;Acc:HGNC:7010]	-
ENSG00000167553	7682.57	8168.69	8117.98	7196.47	7411.01	6717.87	7989.74	7108.45	0.168485	0.00868851	0.0324271	TUBA1C	12	49188736	49274603	+	4631	protein_coding	tubulin alpha 1c [Source:HGNC Symbol;Acc:HGNC:20768]	-
ENSG00000072071	3748.8	3743.24	3595.14	3126.89	3463.01	3196.21	3695.73	3262.04	0.179868	0.00872404	0.0325311	ADGRL1	19	14147743	14206187	-	8487	protein_coding	adhesion G protein-coupled receptor L1 [Source:HGNC Symbol;Acc:HGNC:20973]	-
ENSG00000115234	3676.77	4057.62	3814.38	2918.3	2968.82	3829.03	3849.59	3238.72	0.249375	0.00876285	0.0326615	SNX17	2	27370496	27377533	+	3765	protein_coding	sorting nexin 17 [Source:HGNC Symbol;Acc:HGNC:14979]	-
ENSG00000101019	1291.78	1354.99	1289.05	1123.19	1143.91	1137.06	1311.94	1134.72	0.209168	0.00878234	0.0327198	UQCC1	20	35302566	35412141	-	6782	protein_coding	ubiquinol-cytochrome c reductase complex assembly factor 1 [Source:HGNC Symbol;Acc:HGNC:15891]	-
ENSG00000176393	3319.51	3573.47	3515.96	2876.18	3189.69	3090.74	3469.65	3052.2	0.184667	0.00879435	0.0327503	RNPEP	1	201982372	202006147	+	3479	protein_coding	arginyl aminopeptidase [Source:HGNC Symbol;Acc:HGNC:10078]	-
ENSG00000175061	4883.86	5301.52	4932.91	3912.13	3710.57	5055.48	5039.43	4226.06	0.25408	0.00886539	0.0329571	LRRC75A-AS1	17	16438822	16478678	+	3759	processed_transcript	LRRC75A antisense RNA 1 [Source:HGNC Symbol;Acc:HGNC:28619]	-
ENSG00000129911	1615.95	1839.13	1700.13	1327.78	1513.86	1553.91	1718.4	1465.18	0.229589	0.00886786	0.0329591	KLF16	19	1852399	1863568	-	2955	protein_coding	Kruppel like factor 16 [Source:HGNC Symbol;Acc:HGNC:16857]	zf-C2H2
ENSG00000136908	1729.84	1853.8	1696.07	1512.3	1572.76	1508.71	1759.9	1531.26	0.200455	0.00892368	0.0331159	DPM2	9	127935099	127938484	-	3133	protein_coding	dolichyl-phosphate mannosyltransferase subunit 2, regulatory [Source:HGNC Symbol;Acc:HGNC:3006]	-
ENSG00000088808	608.414	640.291	624.226	520.48	522.719	513.282	624.31	518.827	0.266733	0.00893613	0.0331549	PPP1R13B	14	103733195	103847590	-	9588	protein_coding	protein phosphatase 1 regulatory subunit 13B [Source:HGNC Symbol;Acc:HGNC:14950]	-
ENSG00000108592	2961.27	3351.31	3095.75	2560.28	2828.94	2813.51	3136.11	2734.24	0.197545	0.00899552	0.0333243	FTSJ3	17	63819433	63830012	-	5212	protein_coding	FtsJ RNA methyltransferase homolog 3 [Source:HGNC Symbol;Acc:HGNC:17136]	-
ENSG00000104774	1970.29	2086.45	1975.19	1657.71	1757.73	1841.19	2010.64	1752.21	0.198348	0.00906383	0.0335349	MAN2B1	19	12646511	12666742	-	5374	protein_coding	mannosidase alpha class 2B member 1 [Source:HGNC Symbol;Acc:HGNC:6826]	-
ENSG00000225630	1889.49	1846.47	1898.05	1538.38	1619.69	1740.74	1878	1632.94	0.201833	0.0090966	0.0336329	MTND2P28	1	629640	630683	+	1044	unprocessed_pseudogene	MT-ND2 pseudogene 28 [Source:HGNC Symbol;Acc:HGNC:42129]	-
ENSG00000174943	583.104	686.4	718.621	510.452	563.211	548.439	662.708	540.7	0.292711	0.00911714	0.0336869	KCTD13	16	29905012	29927035	-	7260	protein_coding	potassium channel tetramerization domain containing 13 [Source:HGNC Symbol;Acc:HGNC:22234]	-
ENSG00000141560	969.569	1001.83	952.071	691.968	761.991	940.18	974.49	798.047	0.288383	0.00914432	0.0337727	FN3KRP	17	82716683	82730328	+	2971	protein_coding	fructosamine 3 kinase related protein [Source:HGNC Symbol;Acc:HGNC:25700]	-
ENSG00000161956	1294.71	1412.62	1342.85	983.798	1127.34	1276.68	1350.06	1129.27	0.257484	0.00922495	0.0339966	SENP3	17	7561875	7571969	+	3668	protein_coding	SUMO specific peptidase 3 [Source:HGNC Symbol;Acc:HGNC:17862]	-
ENSG00000185686	1317.09	1310.97	1287.02	1115.17	1182.56	1079.8	1305.03	1125.84	0.212721	0.0092748	0.0341212	PRAME	22	22547701	22559361	-	3775	protein_coding	preferentially expressed antigen in melanoma [Source:HGNC Symbol;Acc:HGNC:9336]	-
ENSG00000108528	3952.26	4412.87	4087.41	3272.31	3520.07	3968.65	4150.85	3587.01	0.210573	0.00927898	0.0341292	SLC25A11	17	4937130	4940251	-	2669	protein_coding	solute carrier family 25 member 11 [Source:HGNC Symbol;Acc:HGNC:10981]	-
ENSG00000106636	3311.72	3681.41	3485.51	2853.11	3008.39	3281.59	3492.88	3047.7	0.196611	0.00944069	0.0346193	YKT6	7	44200968	44214294	+	3707	protein_coding	YKT6 v-SNARE homolog [Source:HGNC Symbol;Acc:HGNC:16959]	-
ENSG00000142208	3205.61	3382.75	3173.91	2649.54	2867.59	3036.5	3254.09	2851.21	0.190591	0.00944456	0.034626	AKT1	14	104769349	104795751	-	11162	protein_coding	AKT serine/threonine kinase 1 [Source:HGNC Symbol;Acc:HGNC:391]	-
ENSG00000136830	3256.23	3468.68	3183.04	2710.71	2874.03	3089.74	3302.65	2891.49	0.191753	0.00955889	0.0349698	FAM129B	9	127505339	127578989	-	4629	protein_coding	family with sequence similarity 129 member B [Source:HGNC Symbol;Acc:HGNC:25282]	-
ENSG00000198876	2076.4	2094.83	2055.38	1710.87	1821.23	1913.51	2075.53	1815.2	0.193324	0.00959228	0.0350769	DCAF12	9	34086387	34127399	-	4390	protein_coding	DDB1 and CUL4 associated factor 12 [Source:HGNC Symbol;Acc:HGNC:19911]	-
ENSG00000198933	1066.92	1157.97	1104.32	959.729	938.685	959.265	1109.74	952.56	0.220197	0.00965404	0.0352648	TBKBP1	17	47694081	47712050	+	4280	protein_coding	TBK1 binding protein 1 [Source:HGNC Symbol;Acc:HGNC:30140]	-
ENSG00000150760	1102.93	994.494	1044.44	898.556	916.598	865.85	1047.29	893.668	0.22896	0.00970919	0.0354206	DOCK1	10	126905409	127452517	+	8142	protein_coding	dedicator of cytokinesis 1 [Source:HGNC Symbol;Acc:HGNC:2987]	-
ENSG00000143624	1736.66	1837.04	1777.27	1499.26	1654.66	1493.64	1783.65	1549.19	0.202799	0.00975073	0.0355273	INTS3	1	153728067	153774808	+	10450	protein_coding	integrator complex subunit 3 [Source:HGNC Symbol;Acc:HGNC:26153]	-
ENSG00000066735	1641.26	1835.99	1615.88	1304.71	1450.36	1575	1697.71	1443.36	0.233951	0.00981304	0.0357306	KIF26A	14	104138723	104180894	+	6756	protein_coding	kinesin family member 26A [Source:HGNC Symbol;Acc:HGNC:20226]	-
ENSG00000101310	2358.7	2414.45	2458.33	2131.06	2207.75	2028.02	2410.5	2122.28	0.183454	0.00985445	0.035866	SEC23B	20	18507482	18561415	+	4385	protein_coding	Sec23 homolog B, coat complex II component [Source:HGNC Symbol;Acc:HGNC:10702]	-
ENSG00000131748	1000.72	1087.76	1043.42	842.396	864.142	953.239	1043.97	886.592	0.235692	0.00986347	0.0358911	STARD3	17	39637065	39663484	+	5160	protein_coding	StAR related lipid transfer domain containing 3 [Source:HGNC Symbol;Acc:HGNC:17579]	-
ENSG00000187498	967.622	1026.98	893.201	781.222	815.368	844.756	962.601	813.782	0.24213	0.00990234	0.0359855	COL4A1	13	110148963	110307233	-	14738	protein_coding	collagen type IV alpha 1 chain [Source:HGNC Symbol;Acc:HGNC:2202]	-
ENSG00000165661	1577.01	1714.43	1577.31	1322.76	1374.9	1499.67	1622.92	1399.11	0.214005	0.00990457	0.0359855	QSOX2	9	136206333	136245841	-	4530	protein_coding	quiescin sulfhydryl oxidase 2 [Source:HGNC Symbol;Acc:HGNC:30249]	-
ENSG00000156990	2882.42	3143.82	2890.72	2444.95	2623.72	2741.19	2972.32	2603.29	0.191101	0.00999999	0.0362764	RPUSD3	3	9837849	9844602	-	5348	protein_coding	RNA pseudouridylate synthase domain containing 3 [Source:HGNC Symbol;Acc:HGNC:28437]	-
ENSG00000105568	10534.8	11393.2	10812.8	9067.79	9374.89	10474.6	10913.6	9639.08	0.179158	0.0100312	0.0363616	PPP2R1A	19	52190039	52229533	+	7437	protein_coding	protein phosphatase 2 scaffold subunit Aalpha [Source:HGNC Symbol;Acc:HGNC:9302]	-
ENSG00000198925	1186.65	1416.81	1298.19	1066.03	1188.08	1042.64	1300.55	1098.92	0.242193	0.0100496	0.0364203	ATG9A	2	219219380	219229717	-	4724	protein_coding	autophagy related 9A [Source:HGNC Symbol;Acc:HGNC:22408]	-
ENSG00000100804	4554.83	5119.18	4879.11	3793.79	4046.47	4700.9	4851.04	4180.39	0.214637	0.010126	0.0366194	PSMB5	14	23016543	23035230	-	1765	protein_coding	proteasome subunit beta 5 [Source:HGNC Symbol;Acc:HGNC:9542]	-
ENSG00000148660	1073.73	1045.84	959.176	861.45	844.817	913.06	1026.25	873.109	0.233506	0.0101401	0.0366624	CAMK2G	10	73812501	73874591	-	6780	protein_coding	calcium/calmodulin dependent protein kinase II gamma [Source:HGNC Symbol;Acc:HGNC:1463]	-
ENSG00000130733	1082.49	1175.79	1100.26	839.387	993.902	999.444	1119.51	944.244	0.245111	0.0101951	0.0368144	YIPF2	19	10922185	10928681	-	2518	protein_coding	Yip1 domain family member 2 [Source:HGNC Symbol;Acc:HGNC:28476]	-
ENSG00000167196	1920.64	1786.74	1808.73	1564.45	1607.73	1653.35	1838.7	1608.51	0.19315	0.0101985	0.0368183	FBXO22	15	75903859	75942510	+	11837	protein_coding	F-box protein 22 [Source:HGNC Symbol;Acc:HGNC:13593]	-
ENSG00000127838	1465.06	1549.9	1402.73	1148.27	1222.13	1388.17	1472.57	1252.86	0.233145	0.0102161	0.0368432	PNKD	2	218270392	218346793	+	5184	protein_coding	PNKD, MBL domain containing [Source:HGNC Symbol;Acc:HGNC:9153]	-
ENSG00000197548	813.815	861.406	752.116	637.814	712.296	681.028	809.112	677.046	0.256509	0.0102459	0.0369172	ATG7	3	11272309	11557665	+	8833	protein_coding	autophagy related 7 [Source:HGNC Symbol;Acc:HGNC:16935]	-
ENSG00000130511	2293.48	2555.92	2588.25	1968.6	2111.12	2329.36	2479.22	2136.36	0.214621	0.0102468	0.0369172	SSBP4	19	18418864	18434562	+	2974	protein_coding	single stranded DNA binding protein 4 [Source:HGNC Symbol;Acc:HGNC:15676]	-
ENSG00000108469	687.265	740.893	683.096	540.537	634.993	574.555	703.751	583.362	0.269686	0.0102474	0.0369172	RECQL5	17	75626845	75667189	-	8766	protein_coding	RecQ like helicase 5 [Source:HGNC Symbol;Acc:HGNC:9950]	-
ENSG00000004399	1213.91	1489.12	1355.03	1026.92	1279.19	1061.72	1352.69	1122.61	0.267994	0.0102806	0.0370055	PLXND1	3	129555175	129606818	-	9738	protein_coding	plexin D1 [Source:HGNC Symbol;Acc:HGNC:9107]	-
ENSG00000134222	1036.74	1137.01	995.716	851.421	900.033	938.172	1056.49	896.542	0.236567	0.0102944	0.0370394	PSRC1	1	109279556	109283186	-	2855	protein_coding	proline and serine rich coiled-coil 1 [Source:HGNC Symbol;Acc:HGNC:24472]	-
ENSG00000141582	1484.53	1466.07	1522.5	1230.5	1310.48	1344.98	1491.03	1295.32	0.202957	0.0103415	0.0371695	CBX4	17	79833156	79839429	-	2880	protein_coding	chromobox 4 [Source:HGNC Symbol;Acc:HGNC:1554]	-
ENSG00000100591	4517.84	5209.31	4973.51	3984.33	4210.28	4613.51	4900.22	4269.37	0.198733	0.0103463	0.037179	AHSA1	14	77457870	77469474	+	2948	protein_coding	activator of HSP90 ATPase activity 1 [Source:HGNC Symbol;Acc:HGNC:1189]	-
ENSG00000198728	1647.1	1788.83	1616.9	1423.05	1564.48	1360.05	1684.28	1449.19	0.216286	0.0103577	0.0372043	LDB1	10	102107560	102120453	-	2790	protein_coding	LIM domain binding 1 [Source:HGNC Symbol;Acc:HGNC:6532]	-
ENSG00000179348	1397.89	1477.59	1369.24	1134.23	1251.58	1270.65	1414.91	1218.82	0.214926	0.010406	0.0373383	GATA2	3	128479427	128493185	-	4459	protein_coding	GATA binding protein 2 [Source:HGNC Symbol;Acc:HGNC:4171]	zf-GATA
ENSG00000105443	753.46	711.551	743.996	539.534	636.833	653.908	736.336	610.092	0.271168	0.0104089	0.037341	CYTH2	19	48469032	48482314	+	9509	protein_coding	cytohesin 2 [Source:HGNC Symbol;Acc:HGNC:9502]	-
ENSG00000100258	2621.53	2548.59	2518.22	2145.1	2264.81	2365.52	2562.78	2258.48	0.18241	0.0104139	0.037351	LMF2	22	50502949	50507691	-	3054	protein_coding	lipase maturation factor 2 [Source:HGNC Symbol;Acc:HGNC:25096]	-
ENSG00000137509	1720.11	1922.97	1901.1	1526.34	1576.44	1696.54	1848.06	1599.77	0.207991	0.0104398	0.0374202	PRCP	11	82823502	82970584	-	12798	protein_coding	prolylcarboxypeptidase [Source:HGNC Symbol;Acc:HGNC:9344]	-
ENSG00000051009	675.583	697.927	667.871	605.723	562.291	535.381	680.46	567.798	0.261104	0.0105398	0.037712	FAM160A2	11	6211335	6234711	-	4736	protein_coding	family with sequence similarity 160 member A2 [Source:HGNC Symbol;Acc:HGNC:25378]	-
ENSG00000131467	6221.4	6735.1	6367.1	5218.84	6302.07	5262.4	6441.2	5594.44	0.20309	0.0105522	0.0377277	PSME3	17	42824385	42843758	+	5152	protein_coding	proteasome activator subunit 3 [Source:HGNC Symbol;Acc:HGNC:9570]	-
ENSG00000160714	1948.87	2387.21	2228.94	1739.95	1901.3	1969.76	2188.34	1870.33	0.226187	0.0105557	0.0377321	UBE2Q1	1	154548577	154559028	-	4161	protein_coding	ubiquitin conjugating enzyme E2 Q1 [Source:HGNC Symbol;Acc:HGNC:15698]	-
ENSG00000109501	1031.87	1098.24	1111.43	896.55	1006.79	830.694	1080.51	911.343	0.244788	0.0105831	0.0378125	WFS1	4	6269849	6303265	+	4513	protein_coding	wolframin ER transmembrane glycoprotein [Source:HGNC Symbol;Acc:HGNC:12762]	-
ENSG00000132740	847.886	919.043	856.661	708.014	738.064	775.448	874.53	740.509	0.239769	0.0106371	0.0379515	IGHMBP2	11	68903842	68940602	+	6465	protein_coding	immunoglobulin mu DNA binding protein 2 [Source:HGNC Symbol;Acc:HGNC:5542]	-
ENSG00000114779	1487.45	1650.5	1663.59	1315.74	1443	1388.17	1600.51	1382.3	0.210961	0.0107162	0.0381825	ABHD14B	3	51968510	51983409	-	3161	protein_coding	abhydrolase domain containing 14B [Source:HGNC Symbol;Acc:HGNC:28235]	-
ENSG00000141084	807.001	838.351	794.746	683.945	729.782	640.849	813.366	684.859	0.247413	0.0107176	0.0381825	RANBP10	16	67723066	67806652	-	6460	protein_coding	RAN binding protein 10 [Source:HGNC Symbol;Acc:HGNC:29285]	-
ENSG00000183010	4539.26	4863.49	4635.51	3887.05	4157.82	4380.48	4679.42	4141.78	0.175993	0.010828	0.0385355	PYCR1	17	81932384	81942412	-	2886	protein_coding	pyrroline-5-carboxylate reductase 1 [Source:HGNC Symbol;Acc:HGNC:9721]	-
ENSG00000104142	760.274	865.598	841.436	623.774	693.891	738.283	822.436	685.316	0.262675	0.0108922	0.0387478	VPS18	15	40894430	40903975	+	4049	protein_coding	VPS18, CORVET/HOPS core subunit [Source:HGNC Symbol;Acc:HGNC:15972]	-
ENSG00000090661	687.265	742.989	652.646	585.666	590.819	562.501	694.3	579.662	0.259913	0.0109283	0.0388601	CERS4	19	8206736	8262421	+	4059	protein_coding	ceramide synthase 4 [Source:HGNC Symbol;Acc:HGNC:23747]	Homeobox
ENSG00000157954	2557.29	2750.84	2707.01	2059.86	2499.48	2368.53	2671.71	2309.29	0.209927	0.0109338	0.0388713	WIPI2	7	5190188	5233826	+	8977	protein_coding	WD repeat domain, phosphoinositide interacting 2 [Source:HGNC Symbol;Acc:HGNC:32225]	-
ENSG00000159128	1175.94	1196.75	1234.24	1050.99	1064.76	1000.45	1202.31	1038.73	0.210723	0.0109481	0.0389059	IFNGR2	21	33402896	33479348	+	2960	protein_coding	interferon gamma receptor 2 [Source:HGNC Symbol;Acc:HGNC:5440]	-
ENSG00000162341	696.026	741.941	766.326	567.614	677.326	580.582	734.764	608.507	0.2709	0.010953	0.0389152	TPCN2	11	69048897	69162440	+	10283	protein_coding	two pore segment channel 2 [Source:HGNC Symbol;Acc:HGNC:20820]	-
ENSG00000104936	669.742	603.613	637.421	553.574	530.081	505.247	636.925	529.634	0.266486	0.0110656	0.0392336	DMPK	19	45769717	45782552	-	5807	protein_coding	DM1 protein kinase [Source:HGNC Symbol;Acc:HGNC:2933]	-
ENSG00000108262	2214.63	2505.62	2299.99	1986.65	2094.56	2064.18	2340.08	2048.46	0.191683	0.011068	0.0392339	GIT1	17	29573469	29594054	-	5635	protein_coding	GIT ArfGAP 1 [Source:HGNC Symbol;Acc:HGNC:4272]	-
ENSG00000137166	1370.64	1374.9	1242.36	1125.2	1201.88	1104.91	1329.3	1144	0.216251	0.0111082	0.0393598	FOXP4	6	41546426	41602384	+	6170	protein_coding	forkhead box P4 [Source:HGNC Symbol;Acc:HGNC:20842]	Fork
ENSG00000182325	820.629	848.831	845.496	684.948	690.21	755.359	838.319	710.172	0.239467	0.011122	0.0393925	FBXL6	8	144355431	144359376	-	3375	protein_coding	F-box and leucine rich repeat protein 6 [Source:HGNC Symbol;Acc:HGNC:13603]	-
ENSG00000123191	803.107	829.968	784.596	675.922	608.305	737.278	805.89	673.835	0.25887	0.0111809	0.0395768	ATP7B	13	51930436	52012125	-	9671	protein_coding	ATPase copper transporting beta [Source:HGNC Symbol;Acc:HGNC:870]	-
ENSG00000247077	6139.63	6689	6191.51	4995.21	5468.3	6108.16	6340.04	5523.89	0.198775	0.0112279	0.0397013	PGAM5	12	132710819	132722734	+	3952	protein_coding	PGAM family member 5, mitochondrial serine/threonine protein phosphatase [Source:HGNC Symbol;Acc:HGNC:28763]	-
ENSG00000266472	2368.43	2403.97	2371.04	1694.82	1746.69	2438.84	2381.15	1960.12	0.280965	0.0113099	0.039919	MRPS21	1	150293720	150308979	+	1641	protein_coding	mitochondrial ribosomal protein S21 [Source:HGNC Symbol;Acc:HGNC:14046]	-
ENSG00000011132	677.53	779.667	653.661	530.509	625.79	579.577	703.619	578.625	0.281146	0.0114066	0.0401747	APBA3	19	3750819	3761699	-	5556	protein_coding	amyloid beta precursor protein binding family A member 3 [Source:HGNC Symbol;Acc:HGNC:580]	-
ENSG00000170266	1560.46	1710.24	1624	1393.96	1485.33	1378.13	1631.57	1419.14	0.200727	0.0114233	0.0402167	GLB1	3	32996608	33097230	-	4364	protein_coding	galactosidase beta 1 [Source:HGNC Symbol;Acc:HGNC:4298]	-
ENSG00000105197	4328.99	4700.01	4304.62	3523.02	3888.18	4221.77	4444.54	3877.66	0.196772	0.0114578	0.0403159	TIMM50	19	39480412	39493785	+	6911	protein_coding	translocase of inner mitochondrial membrane 50 [Source:HGNC Symbol;Acc:HGNC:23656]	-
ENSG00000124733	1428.07	1561.43	1446.38	1100.13	1060.16	1482.59	1478.63	1214.29	0.28449	0.0114744	0.0403381	MEA1	6	43011143	43016868	-	3017	protein_coding	male-enhanced antigen 1 [Source:HGNC Symbol;Acc:HGNC:6986]	-
ENSG00000156398	781.691	832.064	827.226	706.008	706.775	652.903	813.66	688.562	0.24038	0.0115348	0.0404838	SFXN2	10	102714538	102743492	+	8034	protein_coding	sideroflexin 2 [Source:HGNC Symbol;Acc:HGNC:16086]	-
ENSG00000228474	1706.48	1742.72	1798.58	1377.92	1325.2	1722.66	1749.26	1475.26	0.246152	0.0115392	0.0404907	OST4	2	27070472	27071773	-	719	protein_coding	oligosaccharyltransferase complex subunit 4, non-catalytic [Source:HGNC Symbol;Acc:HGNC:32483]	-
ENSG00000132254	2433.66	2890.22	2691.78	2225.33	2447.94	2281.14	2671.89	2318.14	0.204443	0.0115734	0.0405938	ARFIP2	11	6474683	6481479	-	5312	protein_coding	ADP ribosylation factor interacting protein 2 [Source:HGNC Symbol;Acc:HGNC:17160]	-
ENSG00000116586	1459.22	1475.5	1348.94	1003.85	1215.69	1355.03	1427.89	1191.52	0.260989	0.0115972	0.0406606	LAMTOR2	1	156054752	156058510	+	1438	protein_coding	late endosomal/lysosomal adaptor, MAPK and MTOR activator 2 [Source:HGNC Symbol;Acc:HGNC:29796]	-
ENSG00000050820	1373.56	1413.67	1470.74	1184.37	1264.46	1251.57	1419.32	1233.47	0.202221	0.0116173	0.0407105	BCAR1	16	75228187	75268053	-	9178	protein_coding	BCAR1, Cas family scaffold protein [Source:HGNC Symbol;Acc:HGNC:971]	-
ENSG00000101400	1691.88	1655.74	1659.53	1463.16	1416.31	1511.72	1669.05	1463.73	0.189655	0.0117046	0.0409679	SNTA1	20	33407955	33443892	-	2342	protein_coding	syntrophin alpha 1 [Source:HGNC Symbol;Acc:HGNC:11167]	-
ENSG00000254470	896.559	984.015	976.431	760.162	727.941	900.002	952.335	796.035	0.258975	0.0117205	0.0410085	AP5B1	11	65775893	65780802	-	4811	protein_coding	adaptor related protein complex 5 subunit beta 1 [Source:HGNC Symbol;Acc:HGNC:25104]	-
ENSG00000175756	3003.13	3048.45	2967.86	2453.98	2685.38	2806.48	3006.48	2648.61	0.18277	0.0117884	0.0411953	AURKAIP1	1	1373730	1375495	-	1669	protein_coding	aurora kinase A interacting protein 1 [Source:HGNC Symbol;Acc:HGNC:24114]	-
ENSG00000105726	2177.64	2212.2	2220.82	1914.44	1988.72	1953.69	2203.55	1952.29	0.174519	0.0118345	0.0413056	ATP13A1	19	19645198	19663693	-	8376	protein_coding	ATPase 13A1 [Source:HGNC Symbol;Acc:HGNC:24215]	-
ENSG00000101152	2859.06	3261.19	2835.91	2325.61	2470.95	2870.76	2985.39	2555.78	0.224117	0.0119723	0.0417093	DNAJC5	20	63895182	63936031	+	5287	protein_coding	DnaJ heat shock protein family (Hsp40) member C5 [Source:HGNC Symbol;Acc:HGNC:16235]	-
ENSG00000014919	694.079	730.414	835.346	635.808	611.066	637.836	753.28	628.237	0.261909	0.0119866	0.0417335	COX15	10	99711844	99732100	-	4177	protein_coding	cytochrome c oxidase assembly homolog COX15 [Source:HGNC Symbol;Acc:HGNC:2263]	-
ENSG00000131116	1001.69	1093	1104.32	792.253	817.208	1038.62	1066.34	882.693	0.27291	0.0120793	0.0420207	ZNF428	19	43607219	43619874	-	1803	protein_coding	zinc finger protein 428 [Source:HGNC Symbol;Acc:HGNC:20804]	-
ENSG00000101084	937.445	973.535	1018.05	815.319	790.52	888.953	976.342	831.597	0.231767	0.0120828	0.0420207	RAB5IF	20	36605734	36612557	+	1549	protein_coding	RAB5 interacting factor [Source:HGNC Symbol;Acc:HGNC:15870]	-
ENSG00000167815	7268.85	7919.28	7832.77	6856.5	7126.64	6598.34	7673.63	6860.49	0.161452	0.0121115	0.0420995	PRDX2	19	12796820	12801859	-	2093	protein_coding	peroxiredoxin 2 [Source:HGNC Symbol;Acc:HGNC:9353]	-
ENSG00000254726	1383.29	1365.46	1325.59	1092.11	1191.76	1238.51	1358.12	1174.12	0.209969	0.0121477	0.0422082	MEX3A	1	156072013	156081998	-	6124	protein_coding	mex-3 RNA binding family member A [Source:HGNC Symbol;Acc:HGNC:33482]	-
ENSG00000186575	1595.51	1653.65	1683.89	1390.96	1498.21	1425.34	1644.35	1438.17	0.192912	0.0122091	0.0423695	NF2	22	29603556	29698598	+	7170	protein_coding	neurofibromin 2 [Source:HGNC Symbol;Acc:HGNC:7773]	-
ENSG00000167685	1426.12	1418.91	1461.6	1232.51	1308.64	1212.39	1435.54	1251.18	0.197994	0.0123692	0.0427769	ZNF444	19	56132599	56160893	+	7239	protein_coding	zinc finger protein 444 [Source:HGNC Symbol;Acc:HGNC:16052]	zf-C2H2
ENSG00000119383	3451.9	3856.42	3581.94	2775.89	3076.49	3516.64	3630.08	3123.01	0.217007	0.0124881	0.0431091	PTPA	9	129110950	129148946	+	5624	protein_coding	protein phosphatase 2 phosphatase activator [Source:HGNC Symbol;Acc:HGNC:9308]	-
ENSG00000103876	1117.54	1397.95	1226.12	1036.95	1049.12	1084.82	1247.2	1056.96	0.238323	0.0124968	0.0431305	FAH	15	80152490	80186946	+	7203	protein_coding	fumarylacetoacetate hydrolase [Source:HGNC Symbol;Acc:HGNC:3579]	-
ENSG00000172992	915.055	974.583	1000.79	772.196	888.07	789.511	963.477	816.592	0.237791	0.012538	0.0432376	DCAKD	17	45023340	45061109	-	2834	protein_coding	dephospho-CoA kinase domain containing [Source:HGNC Symbol;Acc:HGNC:26238]	-
ENSG00000101294	3633.94	3790.4	3751.45	3109.84	3369.14	3450.34	3725.26	3309.78	0.170485	0.0126036	0.0434097	HM13	20	31514410	31577923	+	10805	protein_coding	histocompatibility minor 13 [Source:HGNC Symbol;Acc:HGNC:16435]	-
ENSG00000144199	644.432	730.414	612.046	541.54	573.334	532.367	662.297	549.08	0.269688	0.012681	0.0436435	FAHD2B	2	97083583	97094882	-	2662	protein_coding	fumarylacetoacetate hydrolase domain containing 2B [Source:HGNC Symbol;Acc:HGNC:25318]	-
ENSG00000162734	1726.92	1753.2	1685.92	1292.68	1648.22	1466.52	1722.01	1469.14	0.228562	0.012714	0.0437382	PEA15	1	160205337	160215376	+	2806	protein_coding	proliferation and apoptosis adaptor protein 15 [Source:HGNC Symbol;Acc:HGNC:8822]	-
ENSG00000165118	623.016	688.496	629.301	557.586	512.596	550.448	646.938	540.21	0.260234	0.0128479	0.044172	C9orf64	9	83938311	83956986	-	2729	protein_coding	chromosome 9 open reading frame 64 [Source:HGNC Symbol;Acc:HGNC:28144]	-
ENSG00000135245	1181.78	1346.6	1172.33	1015.89	985.619	1143.08	1233.57	1048.2	0.235	0.0128546	0.0441861	HILPDA	7	128455849	128458418	+	2070	protein_coding	hypoxia inducible lipid droplet associated [Source:HGNC Symbol;Acc:HGNC:28859]	-
ENSG00000117448	1886.57	2115.79	1867.6	1487.23	1688.71	1839.18	1956.65	1671.71	0.226863	0.0128777	0.0442387	AKR1A1	1	45550543	45570049	+	3121	protein_coding	aldo-keto reductase family 1 member A1 [Source:HGNC Symbol;Acc:HGNC:380]	-
ENSG00000185024	1075.68	1205.13	1225.11	940.675	1018.75	1038.62	1168.64	999.348	0.225339	0.0128966	0.0442857	BRF1	14	105209286	105315589	-	13167	protein_coding	BRF1, RNA polymerase III transcription initiation factor subunit [Source:HGNC Symbol;Acc:HGNC:11551]	-
ENSG00000164053	625.936	687.448	606.971	511.455	560.45	526.34	640.118	532.748	0.264096	0.0129082	0.0443077	ATRIP	3	48446710	48467645	+	5431	protein_coding	ATR interacting protein [Source:HGNC Symbol;Acc:HGNC:33499]	-
ENSG00000107175	913.108	948.385	977.446	734.088	863.222	809.6	946.313	802.303	0.237483	0.0129156	0.044324	CREB3	9	35732335	35737004	+	1903	protein_coding	cAMP responsive element binding protein 3 [Source:HGNC Symbol;Acc:HGNC:2347]	TF_bZIP
ENSG00000124615	825.496	902.276	818.091	725.062	706.775	733.26	848.621	721.699	0.233614	0.0129747	0.0445	MOCS1	6	39899578	39934551	-	5174	protein_coding	molybdenum cofactor synthesis 1 [Source:HGNC Symbol;Acc:HGNC:7190]	-
ENSG00000155256	708.681	791.194	770.386	549.563	587.138	724.22	756.754	620.307	0.286938	0.0130965	0.0448273	ZFYVE27	10	97737121	97760907	+	3899	protein_coding	zinc finger FYVE-type containing 27 [Source:HGNC Symbol;Acc:HGNC:26559]	-
ENSG00000144554	2190.29	2170.28	2111.2	1931.49	1872.77	1933.6	2157.26	1912.62	0.1738	0.0130994	0.0448281	FANCD2	3	10026414	10101930	+	8378	protein_coding	FA complementation group D2 [Source:HGNC Symbol;Acc:HGNC:3585]	-
ENSG00000102977	922.843	1100.34	1086.05	844.401	940.526	832.703	1036.41	872.543	0.247369	0.0131871	0.045092	ACD	16	67657512	67660815	-	3223	protein_coding	ACD, shelterin complex subunit and telomerase recruitment factor [Source:HGNC Symbol;Acc:HGNC:25070]	-
ENSG00000141576	853.727	795.386	851.586	709.016	737.144	680.024	833.566	708.728	0.233939	0.0132047	0.0451432	RNF157	17	76142453	76240373	-	7805	protein_coding	ring finger protein 157 [Source:HGNC Symbol;Acc:HGNC:29402]	-
ENSG00000109320	1167.18	1227.14	1154.06	1001.85	1019.67	1054.69	1182.79	1025.4	0.205906	0.0134097	0.045688	NFKB1	4	102501329	102617302	+	6257	protein_coding	nuclear factor kappa B subunit 1 [Source:HGNC Symbol;Acc:HGNC:7794]	RHD
ENSG00000198026	1150.63	1206.18	1055.6	945.69	1039	931.14	1137.47	971.942	0.226314	0.0135391	0.046055	ZNF335	20	45948653	45972172	-	7521	protein_coding	zinc finger protein 335 [Source:HGNC Symbol;Acc:HGNC:15807]	zf-C2H2
ENSG00000137200	2242.86	2517.15	2246.2	1892.38	1904.98	2241.97	2335.4	2013.11	0.214287	0.0135594	0.0461149	CMTR1	6	37433219	37482827	+	5274	protein_coding	cap methyltransferase 1 [Source:HGNC Symbol;Acc:HGNC:21077]	-
ENSG00000172057	878.063	921.138	959.176	788.242	736.224	825.671	919.459	783.379	0.231401	0.0135734	0.0461534	ORMDL3	17	39921041	39927601	-	3752	protein_coding	ORMDL sphingolipid biosynthesis regulator 3 [Source:HGNC Symbol;Acc:HGNC:16038]	-
ENSG00000143393	2804.55	3095.61	2847.08	2443.95	2637.52	2639.74	2915.75	2573.74	0.179747	0.0137124	0.04657	PI4KB	1	151291797	151327715	-	5456	protein_coding	phosphatidylinositol 4-kinase beta [Source:HGNC Symbol;Acc:HGNC:8984]	-
ENSG00000178445	1311.25	1469.21	1380.4	1191.39	1212.01	1213.4	1386.96	1205.6	0.201833	0.0137153	0.0465706	GLDC	9	6532464	6645783	-	8939	protein_coding	glycine decarboxylase [Source:HGNC Symbol;Acc:HGNC:4313]	-
ENSG00000159184	591.865	634.003	621.181	498.418	528.24	520.314	615.683	515.657	0.255271	0.0137942	0.046792	HOXB13	17	48724763	48729178	-	3467	protein_coding	homeobox B13 [Source:HGNC Symbol;Acc:HGNC:5112]	Homeobox
ENSG00000184992	1781.44	1907.25	1900.08	1587.51	1650.06	1679.47	1862.92	1639.01	0.184535	0.0138007	0.0468047	BRI3BP	12	124993700	125031231	+	6648	protein_coding	BRI3 binding protein [Source:HGNC Symbol;Acc:HGNC:14251]	-
ENSG00000099910	883.904	831.016	787.641	676.925	693.891	749.332	834.187	706.716	0.239621	0.0138896	0.047031	KLHL22	22	20441519	20495883	-	4646	protein_coding	kelch like family member 22 [Source:HGNC Symbol;Acc:HGNC:25888]	-
ENSG00000169689	2152.33	2304.42	2157.89	1643.67	1685.95	2222.88	2204.88	1850.84	0.252712	0.0138985	0.047052	CENPX	17	82018702	82024107	-	1531	protein_coding	centromere protein X [Source:HGNC Symbol;Acc:HGNC:11422]	-
ENSG00000166847	2120.2	2154.56	2099.02	1837.23	1902.22	1915.52	2124.6	1884.99	0.172547	0.0140066	0.0473614	DCTN5	16	23641392	23677455	+	12740	protein_coding	dynactin subunit 5 [Source:HGNC Symbol;Acc:HGNC:24594]	-
ENSG00000114767	1556.57	1566.67	1508.29	1143.25	1277.35	1503.69	1543.84	1308.1	0.239168	0.0140918	0.0475834	RRP9	3	51933430	51941941	-	1578	protein_coding	ribosomal RNA processing 9, U3 small nucleolar RNA binding protein [Source:HGNC Symbol;Acc:HGNC:16829]	-
ENSG00000130714	1168.16	1259.62	1234.24	929.644	1114.46	1081.81	1220.67	1041.97	0.22776	0.014148	0.0477159	POMT1	9	131502902	131523806	+	6067	protein_coding	protein O-mannosyltransferase 1 [Source:HGNC Symbol;Acc:HGNC:9202]	-
ENSG00000100504	5866.09	5955.44	5988.51	5365.26	5297.13	5458.27	5936.68	5373.55	0.143803	0.0141692	0.0477593	PYGL	14	50857891	50944736	-	4798	protein_coding	glycogen phosphorylase L [Source:HGNC Symbol;Acc:HGNC:9725]	-
ENSG00000110274	953.02	1074.14	926.696	800.276	870.584	841.743	984.618	837.534	0.232802	0.0142103	0.0478884	CEP164	11	117314557	117413268	+	12898	protein_coding	centrosomal protein 164 [Source:HGNC Symbol;Acc:HGNC:29182]	-
ENSG00000118508	704.787	801.673	721.666	588.674	531.922	706.14	742.709	608.912	0.287098	0.0142488	0.047999	RAB32	6	146543693	146554965	+	1217	protein_coding	RAB32, member RAS oncogene family [Source:HGNC Symbol;Acc:HGNC:9772]	-
ENSG00000114770	860.541	975.631	951.056	845.404	796.962	706.14	929.076	782.835	0.246612	0.0143455	0.0482771	ABCC5	3	183919934	184018015	-	11441	protein_coding	ATP binding cassette subfamily C member 5 [Source:HGNC Symbol;Acc:HGNC:56]	-
ENSG00000076928	1518.6	1690.33	1564.12	1298.69	1430.11	1419.31	1591.01	1382.71	0.202011	0.0144166	0.0484302	ARHGEF1	19	41883161	41930150	+	8636	protein_coding	Rho guanine nucleotide exchange factor 1 [Source:HGNC Symbol;Acc:HGNC:681]	-
ENSG00000114491	1641.26	1804.55	1764.07	1515.31	1509.26	1549.89	1736.63	1524.82	0.187479	0.0144815	0.0485927	UMPS	3	124730366	124749273	+	7579	protein_coding	uridine monophosphate synthetase [Source:HGNC Symbol;Acc:HGNC:12563]	-
ENSG00000075415	12582	13745.8	12524.1	10378.5	11336	12500.6	12950.6	11405	0.18333	0.0145995	0.0489298	SLC25A3	12	98593591	98606379	+	8896	protein_coding	solute carrier family 25 member 3 [Source:HGNC Symbol;Acc:HGNC:10989]	-
ENSG00000147955	7179.29	7864.78	7365.87	6303.93	6898.41	6829.37	7469.98	6677.24	0.161723	0.0146993	0.0492048	SIGMAR1	9	34634722	34637809	-	2196	protein_coding	sigma non-opioid intracellular receptor 1 [Source:HGNC Symbol;Acc:HGNC:8157]	-
ENSG00000112294	971.516	907.515	1000.79	830.362	808.926	835.716	959.941	825.001	0.218911	0.0148506	0.0496332	ALDH5A1	6	24494852	24537207	+	5525	protein_coding	aldehyde dehydrogenase 5 family member A1 [Source:HGNC Symbol;Acc:HGNC:408]	-

## Sheet: Supplementary Table2
Upregulation genes in A549 cell
The genes with reads below 500 are not shown.
gene_id	A549_Treated_1	A549_Treated_2	A549_Treated_3	A549_WT_1	A549_WT_2	A549_WT_3	treated_a549	wt_a549	log2FoldChange	pvalue	padj	gene_name	gene_chr	gene_start	gene_end	gene_strand	gene_length	gene_biotype	gene_description	tf_family
ENSG00000124762	29166.1	26507.1	25179.2	4920.56	5278.41	4832.37	26950.8	5010.45	2.4274	2.71e-158	7.07e-155	CDKN1A	6	36676460	36687339	+	3050	protein_coding	cyclin dependent kinase inhibitor 1A [Source:HGNC Symbol;Acc:HGNC:1784]	-
ENSG00000268621	4968.71	4692.08	4444.56	906.394	932.396	938.307	4701.78	925.699	2.34445	3.45e-143	5.73e-140	IGFL2-AS1	19	46189166	46203083	-	1751	lincRNA	IGFL2 antisense RNA 1 [Source:HGNC Symbol;Acc:HGNC:52559]	-
ENSG00000196562	3207.43	2861.49	2809.74	719	788.871	763.145	2959.55	757.005	1.96698	2.63e-83	8.59e-81	SULF2	20	47656348	47786616	-	6657	protein_coding	sulfatase 2 [Source:HGNC Symbol;Acc:HGNC:20392]	-
ENSG00000135679	5575.61	6918.02	7186.01	1703.31	1451.77	1434.75	6559.88	1529.94	2.10039	5.58e-70	1.4e-67	MDM2	12	68808176	68850686	+	13284	protein_coding	MDM2 proto-oncogene [Source:HGNC Symbol;Acc:HGNC:6973]	-
ENSG00000161513	6463.67	5602.87	5211.77	1617.5	1804.9	1682.09	5759.44	1701.5	1.75919	3.83e-62	7.6e-60	FDXR	17	74862497	74873031	-	3599	protein_coding	ferredoxin reductase [Source:HGNC Symbol;Acc:HGNC:3642]	-
ENSG00000135919	8789.41	8988.82	8609.96	3431.28	3582.96	3219.82	8796.06	3411.35	1.36674	4.14e-59	7.64e-57	SERPINE2	2	223975112	224039319	-	8891	protein_coding	serpin family E member 2 [Source:HGNC Symbol;Acc:HGNC:8951]	-
ENSG00000186480	4118.84	4179.64	4570.09	1487.31	1658.28	1515.73	4289.52	1553.77	1.46534	4.75e-54	7.55e-52	INSIG1	7	155297776	155310235	+	3650	protein_coding	insulin induced gene 1 [Source:HGNC Symbol;Acc:HGNC:6083]	-
ENSG00000185567	15953.3	14703.8	15998.8	5853.59	6287.22	5340.25	15552	5827.02	1.41643	8.83e-53	1.37e-50	AHNAK2	14	104937244	104978357	-	18771	protein_coding	AHNAK nucleoprotein 2 [Source:HGNC Symbol;Acc:HGNC:20125]	-
ENSG00000167552	9034.5	8740.6	8645.11	3596.97	3866.91	3357.13	8806.74	3607.01	1.28804	3.26e-48	4.45e-46	TUBA1A	12	49184796	49189324	-	3421	protein_coding	tubulin alpha 1a [Source:HGNC Symbol;Acc:HGNC:20766]	-
ENSG00000055163	2666.32	2470.15	2825.8	922.174	1029.46	911.901	2654.09	954.51	1.4759	1.28e-46	1.62e-44	CYFIP2	5	157266079	157395595	+	10498	protein_coding	cytoplasmic FMR1 interacting protein 2 [Source:HGNC Symbol;Acc:HGNC:13760]	-
ENSG00000106366	21261.6	20830.1	20456.4	9141.85	9830.94	8813.57	20849.4	9262.12	1.17067	3.12e-46	3.88e-44	SERPINE1	7	101127089	101139266	+	3190	protein_coding	serpin family E member 1 [Source:HGNC Symbol;Acc:HGNC:8583]	-
ENSG00000123384	3976.67	3397.96	3741.63	1288.08	1361.94	1079.14	3705.42	1243.05	1.57643	7.83e-44	9.29e-42	LRP1	12	57128493	57213351	+	20839	protein_coding	LDL receptor related protein 1 [Source:HGNC Symbol;Acc:HGNC:6692]	-
ENSG00000095383	2505.04	2373.06	2230.32	782.122	900.386	676.003	2369.47	786.171	1.59282	3.15e-40	3.27e-38	TBC1D2	9	98198999	98255721	-	3681	protein_coding	TBC1 domain family member 2 [Source:HGNC Symbol;Acc:HGNC:18026]	-
ENSG00000198804	477298	538843	525512	242229	239799	225389	513884	235806	1.12385	3.6e-40	3.72e-38	MT-CO1	MT	5904	7445	+	1542	protein_coding	mitochondrially encoded cytochrome c oxidase I [Source:HGNC Symbol;Acc:HGNC:7419]	-
ENSG00000099194	48733.3	44181.4	45631.6	21421.1	22200.9	20027.5	46182.1	21216.5	1.12218	4.7e-40	4.79e-38	SCD	10	100347124	100364834	+	5362	protein_coding	stearoyl-CoA desaturase [Source:HGNC Symbol;Acc:HGNC:10571]	-
ENSG00000112096	10286.5	11218.8	11245	4752.9	4497.8	5152.77	10916.7	4801.15	1.18493	4.27e-39	4.24e-37	SOD2	6	159669057	159745186	-	16493	protein_coding	superoxide dismutase 2 [Source:HGNC Symbol;Acc:HGNC:11180]	-
ENSG00000148175	4351.2	4522.93	4189.5	2064.29	1943.27	2060.58	4354.54	2022.71	1.10607	3.61e-37	3.43e-35	STOM	9	121338988	121370304	-	3198	protein_coding	stomatin [Source:HGNC Symbol;Acc:HGNC:3383]	-
ENSG00000171345	14613.3	13241.5	12307.4	4669.06	5640.84	4276.95	13387.4	4862.28	1.46136	1.75e-36	1.62e-34	KRT19	17	41523617	41528308	-	2336	protein_coding	keratin 19 [Source:HGNC Symbol;Acc:HGNC:6436]	-
ENSG00000107984	4837.15	5113.45	4740.8	2259.57	2443.02	2432.91	4897.13	2378.5	1.04186	7.82e-33	6.41e-31	DKK1	10	52314296	52318042	+	2206	protein_coding	dickkopf WNT signaling pathway inhibitor 1 [Source:HGNC Symbol;Acc:HGNC:2891]	-
ENSG00000108602	96062.8	81701.1	76739.5	35998.3	38993.3	35259.6	84834.5	36750.4	1.2069	2.13e-32	1.71e-30	ALDH3A1	17	19737984	19748943	-	3918	protein_coding	aldehyde dehydrogenase 3 family member A1 [Source:HGNC Symbol;Acc:HGNC:405]	-
ENSG00000186591	5844.04	5648.91	5734.95	2996.33	3014.02	3038.49	5742.64	3016.28	0.928894	1.45e-31	1.11e-29	UBE2H	7	129830732	129952949	-	6503	protein_coding	ubiquitin conjugating enzyme E2 H [Source:HGNC Symbol;Acc:HGNC:12484]	-
ENSG00000182752	5837.68	6011.23	6432.87	3148.21	3005.76	2953.11	6093.92	3035.7	1.00545	2.08e-31	1.59e-29	PAPPA	9	116153804	116402322	+	11573	protein_coding	pappalysin 1 [Source:HGNC Symbol;Acc:HGNC:8602]	-
ENSG00000103034	1355.97	1305.14	1256.25	583.879	562.742	557.175	1305.78	567.932	1.20118	1e-30	7.5e-29	NDRG4	16	58462846	58513628	+	9647	protein_coding	NDRG family member 4 [Source:HGNC Symbol;Acc:HGNC:14466]	-
ENSG00000244509	2933.69	2687.34	2642.03	1214.11	1357.81	1263.11	2754.35	1278.34	1.10756	6.18e-30	4.56e-28	APOBEC3C	22	39014083	39020352	+	2818	protein_coding	apolipoprotein B mRNA editing enzyme catalytic subunit 3C [Source:HGNC Symbol;Acc:HGNC:17353]	-
ENSG00000123240	2586.74	2505.18	2486.38	1250.61	1281.4	1272.79	2526.1	1268.26	0.994015	2.53e-29	1.82e-27	OPTN	10	13099449	13138308	+	5138	protein_coding	optineurin [Source:HGNC Symbol;Acc:HGNC:17142]	-
ENSG00000198712	215279	241404	225191	115658	117918	102522	227291	112033	1.02063	2.98e-29	2.13e-27	MT-CO2	MT	7586	8269	+	684	protein_coding	mitochondrially encoded cytochrome c oxidase II [Source:HGNC Symbol;Acc:HGNC:7421]	-
ENSG00000179046	1766.58	1718.49	1693.07	755.492	695.941	828.28	1726.05	759.905	1.18252	4.26e-29	3.03e-27	TRIML2	4	188091273	188109603	-	3050	protein_coding	tripartite motif family like 2 [Source:HGNC Symbol;Acc:HGNC:26378]	-
ENSG00000052802	2328.92	2470.15	2513.5	1171.7	1040.81	1190.05	2437.52	1134.19	1.1033	9.22e-29	6.42e-27	MSMO1	4	165327623	165343160	+	2892	protein_coding	methylsterol monooxygenase 1 [Source:HGNC Symbol;Acc:HGNC:10545]	-
ENSG00000153944	2062.6	1915.67	2087.72	1007.98	905.549	939.187	2022	950.906	1.0883	6.06e-28	4.07e-26	MSI2	17	57255851	57684685	+	21479	protein_coding	musashi RNA binding protein 2 [Source:HGNC Symbol;Acc:HGNC:18585]	-
ENSG00000060656	1622.28	1511.31	1580.6	662.782	738.276	585.342	1571.4	662.133	1.24809	1.87e-27	1.22e-25	PTPRU	1	29236516	29326813	+	6682	protein_coding	protein tyrosine phosphatase, receptor type U [Source:HGNC Symbol;Acc:HGNC:9683]	-
ENSG00000145632	10002.1	10148.8	9905.37	5696.77	5502.48	5704.66	10018.8	5634.63	0.830267	3.72e-27	2.4e-25	PLK2	5	58453982	58460260	-	4768	protein_coding	polo like kinase 2 [Source:HGNC Symbol;Acc:HGNC:19699]	-
ENSG00000119801	1793.11	1848.61	1712.15	853.134	834.303	891.656	1784.62	859.698	1.05329	3.79e-27	2.43e-25	YPEL5	2	30146941	30160533	+	3421	protein_coding	yippee like 5 [Source:HGNC Symbol;Acc:HGNC:18329]	-
ENSG00000042445	2424.41	2084.81	2198.18	1048.42	1095.54	1046.57	2235.8	1063.51	1.07199	1.49e-26	9.2e-25	RETSAT	2	85342088	85354620	-	4005	protein_coding	retinol saturase [Source:HGNC Symbol;Acc:HGNC:25991]	-
ENSG00000064115	3568.18	3397.96	3280.7	1655.97	1660.35	1843.17	3415.61	1719.83	0.989422	4.06e-26	2.49e-24	TM7SF3	12	26973195	27014434	-	3888	protein_coding	transmembrane 7 superfamily member 3 [Source:HGNC Symbol;Acc:HGNC:23049]	-
ENSG00000105327	1462.07	1280.11	1212.06	591.77	557.579	545.732	1318.08	565.027	1.22206	5.83e-26	3.55e-24	BBC3	19	47220822	47232766	-	3180	protein_coding	BCL2 binding component 3 [Source:HGNC Symbol;Acc:HGNC:17868]	-
ENSG00000166750	1857.83	1891.65	2073.66	907.38	788.871	937.427	1941.04	877.892	1.14405	5.92e-26	3.59e-24	SLFN5	17	35243036	35273655	+	10709	protein_coding	schlafen family member 5 [Source:HGNC Symbol;Acc:HGNC:28286]	-
ENSG00000166340	1595.76	1733.51	1731.23	774.232	808.489	666.321	1686.83	749.681	1.17115	6.44e-26	3.88e-24	TPP1	11	6612763	6619485	-	6544	protein_coding	tripeptidyl peptidase 1 [Source:HGNC Symbol;Acc:HGNC:2073]	-
ENSG00000139211	13788.9	15197.2	14988.6	8013.55	7891.8	8247.59	14658.2	8050.98	0.864456	6.52e-26	3.92e-24	AMIGO2	12	47075707	47079951	-	3956	protein_coding	adhesion molecule with Ig like domain 2 [Source:HGNC Symbol;Acc:HGNC:24073]	-
ENSG00000172890	2907.17	2617.28	2539.61	1308.8	1346.45	1352.89	2688.02	1336.04	1.00839	1.09e-25	6.53e-24	NADSYN1	11	71453109	71524107	+	16263	protein_coding	NAD synthetase 1 [Source:HGNC Symbol;Acc:HGNC:29832]	-
ENSG00000092969	2276.93	2711.36	2804.71	1233.84	1154.39	1155.72	2597.67	1181.32	1.13704	1.16e-25	6.88e-24	TGFB2	1	218346235	218444619	+	5151	protein_coding	transforming growth factor beta 2 [Source:HGNC Symbol;Acc:HGNC:11768]	-
ENSG00000130513	6013.81	5445.74	4971.76	2194.48	2698.06	2091.39	5477.1	2327.98	1.23466	1.53e-25	9.06e-24	GDF15	19	18374731	18389176	+	2087	protein_coding	growth differentiation factor 15 [Source:HGNC Symbol;Acc:HGNC:30142]	-
ENSG00000110092	10925.2	10581.2	10381.4	6171.17	6070.38	5768.04	10629.3	6003.2	0.824304	6.3e-25	3.67e-23	CCND1	11	69641087	69654474	+	4830	protein_coding	cyclin D1 [Source:HGNC Symbol;Acc:HGNC:1582]	-
ENSG00000177106	6612.22	5712.97	5557.21	2632.39	3090.43	2603.67	5960.8	2775.5	1.10294	1.44e-24	8.07e-23	EPS8L2	11	694438	727727	+	5693	protein_coding	EPS8 like 2 [Source:HGNC Symbol;Acc:HGNC:21296]	-
ENSG00000225190	1671.09	1559.36	1540.43	770.287	817.782	706.811	1590.29	764.96	1.05657	1.67e-23	8.97e-22	PLEKHM1	17	45435900	45490749	-	9233	protein_coding	pleckstrin homology and RUN domain containing M1 [Source:HGNC Symbol;Acc:HGNC:29017]	-
ENSG00000163191	15341.1	14006.2	13492.4	8059.9	7933.11	7625.28	14279.9	7872.76	0.859058	2.05e-23	1.1e-21	S100A11	1	152032506	152047907	-	680	protein_coding	S100 calcium binding protein A11 [Source:HGNC Symbol;Acc:HGNC:10488]	-
ENSG00000134324	1932.1	2100.83	2077.68	1072.09	925.168	874.051	2036.87	957.103	1.09013	2.33e-23	1.24e-21	LPIN1	2	11677595	11827409	+	11861	protein_coding	lipin 1 [Source:HGNC Symbol;Acc:HGNC:13345]	-
ENSG00000131711	6494.44	7229.29	7803.59	3871.16	3581.93	3497.97	7175.77	3650.35	0.975219	3.04e-23	1.62e-21	MAP1B	5	72107234	72209570	+	12630	protein_coding	microtubule associated protein 1B [Source:HGNC Symbol;Acc:HGNC:6836]	-
ENSG00000125730	13474.8	12928.2	12452	6239.22	6801.43	5087.63	12951.7	6042.76	1.10005	4.45e-23	2.33e-21	C3	19	6677704	6730562	-	8328	protein_coding	complement C3 [Source:HGNC Symbol;Acc:HGNC:1318]	-
ENSG00000162366	2459.42	2223.93	1997.34	1026.72	1115.16	1006.96	2226.9	1049.61	1.0854	5.7e-23	2.95e-21	PDZK1IP1	1	47183593	47191044	-	1438	protein_coding	PDZK1 interacting protein 1 [Source:HGNC Symbol;Acc:HGNC:16887]	-
ENSG00000163659	1638.2	1821.58	1844.7	900.476	838.433	905.739	1768.16	881.549	1.00394	1.21e-22	6.21e-21	TIPARP	3	156673235	156706770	+	5048	protein_coding	TCDD inducible poly(ADP-ribose) polymerase [Source:HGNC Symbol;Acc:HGNC:23696]	-
ENSG00000155252	1855.71	1625.41	1787.47	822.56	931.363	822.119	1756.2	858.68	1.03269	7.8e-22	3.86e-20	PI4K2A	10	97640686	97676434	+	4189	protein_coding	phosphatidylinositol 4-kinase type 2 alpha [Source:HGNC Symbol;Acc:HGNC:30031]	-
ENSG00000196743	2358.63	2157.88	2269.48	1225.95	1202.92	1057.14	2261.99	1162	0.961514	3.53e-21	1.66e-19	GM2A	5	151212150	151270440	+	4479	protein_coding	GM2 ganglioside activator [Source:HGNC Symbol;Acc:HGNC:4367]	-
ENSG00000188153	3111.94	3180.77	3119.03	1789.12	1820.39	1658.32	3137.25	1755.94	0.837627	3.77e-21	1.78e-19	COL4A5	X	108439844	108697545	+	11865	protein_coding	collagen type IV alpha 5 chain [Source:HGNC Symbol;Acc:HGNC:2207]	-
ENSG00000074527	2760.75	3221.8	3274.68	1488.3	1546.76	1659.2	3085.74	1564.76	0.979535	3.8e-21	1.79e-19	NTN4	12	95657807	95791152	-	4166	protein_coding	netrin 4 [Source:HGNC Symbol;Acc:HGNC:13658]	-
ENSG00000233276	9545.91	8132.07	7315.55	4170	4202.49	4060.42	8331.18	4144.31	1.00737	5.02e-21	2.34e-19	GPX1	3	49357171	49358600	-	1430	polymorphic_pseudogene	glutathione peroxidase 1 [Source:HGNC Symbol;Acc:HGNC:4553]	-
ENSG00000134107	5680.65	5420.71	5044.07	2967.72	3106.95	2775.31	5381.81	2950	0.867562	5.46e-21	2.54e-19	BHLHE40	3	4979116	4985323	+	3837	protein_coding	basic helix-loop-helix family member e40 [Source:HGNC Symbol;Acc:HGNC:1046]	bHLH
ENSG00000204386	1510.88	1434.25	1404.87	602.619	769.252	672.483	1450	681.451	1.08979	1.41e-20	6.39e-19	NEU1	6	31857659	31862906	-	4822	protein_coding	neuraminidase 1 [Source:HGNC Symbol;Acc:HGNC:7758]	-
ENSG00000129667	3127.86	2797.43	2848.9	1401.51	1564.32	1180.37	2924.73	1382.06	1.08216	2.42e-20	1.09e-18	RHBDF2	17	76470891	76501790	-	6924	protein_coding	rhomboid 5 homolog 2 [Source:HGNC Symbol;Acc:HGNC:20788]	-
ENSG00000136156	4833.96	5339.64	5064.15	2975.61	2899.41	3013.85	5079.25	2962.96	0.777545	9.4e-20	4.1e-18	ITM2B	13	48232612	48270357	+	10706	protein_coding	integral membrane protein 2B [Source:HGNC Symbol;Acc:HGNC:6174]	-
ENSG00000140297	5977.73	5533.81	5671.69	3332.65	3067.72	3432.83	5727.74	3277.73	0.805025	1.01e-19	4.38e-18	GCNT3	15	59594875	59640239	+	6475	protein_coding	glucosaminyl (N-acetyl) transferase 3, mucin type [Source:HGNC Symbol;Acc:HGNC:4205]	-
ENSG00000107537	1257.3	1425.24	1327.54	620.372	718.657	661.04	1336.69	666.69	1.00408	1.91e-19	8.09e-18	PHYH	10	13277796	13302412	-	3381	protein_coding	phytanoyl-CoA 2-hydroxylase [Source:HGNC Symbol;Acc:HGNC:8940]	-
ENSG00000137216	1183.03	968.843	1116.66	508.922	538.993	514.044	1089.51	520.653	1.06531	4.13e-19	1.7e-17	TMEM63B	6	44126914	44155519	+	4425	protein_coding	transmembrane protein 63B [Source:HGNC Symbol;Acc:HGNC:17735]	-
ENSG00000148180	2117.78	1962.71	1986.3	1088.86	1095.54	903.979	2022.26	1029.46	0.974851	4.47e-19	1.83e-17	GSN	9	121207794	121332843	+	11018	protein_coding	gelsolin [Source:HGNC Symbol;Acc:HGNC:4620]	-
ENSG00000101310	4176.14	4255.7	4028.83	2418.36	2350.09	2566.7	4153.55	2445.05	0.764222	1.08e-18	4.29e-17	SEC23B	20	18507482	18561415	+	4385	protein_coding	Sec23 homolog B, coat complex II component [Source:HGNC Symbol;Acc:HGNC:10702]	-
ENSG00000134070	2777.72	2595.26	2511.49	1492.25	1508.56	1341.44	2628.16	1447.42	0.860944	1.22e-18	4.83e-17	IRAK2	3	10164865	10243743	+	3483	protein_coding	interleukin 1 receptor associated kinase 2 [Source:HGNC Symbol;Acc:HGNC:6113]	-
ENSG00000050165	1039.79	1008.88	1017.25	525.689	537.96	543.091	1021.97	535.58	0.931981	1.56e-18	6.14e-17	DKK3	11	11963106	12009769	-	5059	protein_coding	dickkopf WNT signaling pathway inhibitor 3 [Source:HGNC Symbol;Acc:HGNC:2893]	-
ENSG00000065534	1692.31	1768.54	1989.31	1008.97	874.573	874.932	1816.72	919.49	0.98271	1.6e-18	6.29e-17	MYLK	3	123610049	123884331	-	22167	protein_coding	myosin light chain kinase [Source:HGNC Symbol;Acc:HGNC:7590]	-
ENSG00000134574	3346.43	3084.68	2959.36	1826.6	1793.55	1783.31	3130.16	1801.15	0.797251	3.4e-18	1.31e-16	DDB2	11	47214465	47239240	+	4897	protein_coding	damage specific DNA binding protein 2 [Source:HGNC Symbol;Acc:HGNC:2718]	-
ENSG00000115129	5175.61	3977.46	3801.88	1870.98	2003.15	2186.45	4318.32	2020.19	1.09567	3.56e-18	1.36e-16	TP53I3	2	24077433	24085861	-	2312	protein_coding	tumor protein p53 inducible protein 3 [Source:HGNC Symbol;Acc:HGNC:19373]	-
ENSG00000136048	1792.05	1891.65	1817.59	954.721	938.591	1086.18	1833.76	993.165	0.883972	6.92e-18	2.59e-16	DRAM1	12	101877351	102012130	+	4180	protein_coding	DNA damage regulated autophagy modulator 1 [Source:HGNC Symbol;Acc:HGNC:25645]	-
ENSG00000214517	2411.68	2346.04	2235.34	1360.08	1356.77	1221.74	2331.02	1312.86	0.82866	8.04e-18	3e-16	PPME1	11	74171099	74254703	+	7917	protein_coding	protein phosphatase methylesterase 1 [Source:HGNC Symbol;Acc:HGNC:30178]	-
ENSG00000162434	6406.38	6665.8	6978.14	4179.87	4008.37	4091.23	6683.44	4093.16	0.707391	1.04e-17	3.86e-16	JAK1	1	64833229	64966504	-	6317	protein_coding	Janus kinase 1 [Source:HGNC Symbol;Acc:HGNC:6190]	-
ENSG00000150687	9332.64	9425.2	9260.68	5978.84	6025.98	5811.17	9339.51	5938.66	0.653265	1.57e-17	5.7e-16	PRSS23	11	86791059	86952910	+	11725	protein_coding	serine protease 23 [Source:HGNC Symbol;Acc:HGNC:14370]	-
ENSG00000272398	8736.36	8923.76	8921.26	5628.71	5660.46	5720.5	8860.46	5669.89	0.64405	3.1e-17	1.11e-15	CD24	6	106969831	106975627	-	3097	protein_coding	CD24 molecule [Source:HGNC Symbol;Acc:HGNC:1645]	-
ENSG00000167196	2853.06	2880.51	2795.68	1464.63	1422.86	1748.1	2843.08	1545.2	0.878981	5.71e-17	2.02e-15	FBXO22	15	75903859	75942510	+	11837	protein_coding	F-box protein 22 [Source:HGNC Symbol;Acc:HGNC:13593]	-
ENSG00000029534	1363.4	1137.99	1247.21	654.892	664.964	582.701	1249.53	634.186	0.978997	7.29e-17	2.54e-15	ANK1	8	41653220	41896762	-	10797	protein_coding	ankyrin 1 [Source:HGNC Symbol;Acc:HGNC:492]	-
ENSG00000138674	3121.49	3164.75	3217.44	1887.74	1931.91	1659.2	3167.89	1826.28	0.795121	8.91e-17	3.09e-15	SEC31A	4	82818661	82901166	-	9145	protein_coding	SEC31 homolog A, COPII coat complex component [Source:HGNC Symbol;Acc:HGNC:17052]	-
ENSG00000138119	16633.5	16881.7	17765.2	10561.1	10864.5	9441.16	17093.4	10288.9	0.732451	1.07e-16	3.65e-15	MYOF	10	93306429	93482317	-	8473	protein_coding	myoferlin [Source:HGNC Symbol;Acc:HGNC:3656]	-
ENSG00000091490	1868.44	1858.62	1837.68	1041.51	1039.78	1135.47	1854.91	1072.26	0.790169	1.13e-16	3.84e-15	SEL1L3	4	25747427	25863760	-	7489	protein_coding	SEL1L family member 3 [Source:HGNC Symbol;Acc:HGNC:29108]	-
ENSG00000185088	6428.66	5772.02	5630.52	3107.78	2745.56	3556.06	5943.73	3136.47	0.921847	1.32e-16	4.47e-15	RPS27L	15	63125872	63158021	-	9127	protein_coding	ribosomal protein S27 like [Source:HGNC Symbol;Acc:HGNC:18476]	-
ENSG00000140545	5691.26	4822.19	4587.16	2608.72	2884.95	2332.56	5033.54	2608.75	0.94845	1.58e-16	5.29e-15	MFGE8	15	88898683	88913411	-	6837	protein_coding	milk fat globule-EGF factor 8 protein [Source:HGNC Symbol;Acc:HGNC:7036]	-
ENSG00000100439	2754.38	2541.21	2445.21	1395.59	1551.93	1273.67	2580.27	1407.06	0.875353	2.46e-16	8.13e-15	ABHD4	14	22598237	22613215	+	4070	protein_coding	abhydrolase domain containing 4 [Source:HGNC Symbol;Acc:HGNC:20154]	-
ENSG00000150991	25842	24431.2	24050.4	15296.3	15250.8	12875.8	24774.6	14474.3	0.775433	2.95e-16	9.68e-15	UBC	12	124911604	124917368	-	3898	protein_coding	ubiquitin C [Source:HGNC Symbol;Acc:HGNC:12468]	-
ENSG00000196975	5888.61	5891.12	5786.17	3483.55	3483.83	3850.93	5855.3	3606.11	0.699076	3.1e-16	1.01e-14	ANXA4	2	69644425	69827100	+	11048	protein_coding	annexin A4 [Source:HGNC Symbol;Acc:HGNC:542]	-
ENSG00000196878	3532.1	3102.7	2935.26	1614.54	1824.52	1382.81	3190.02	1607.29	0.989431	3.33e-16	1.08e-14	LAMB3	1	209614870	209652466	-	4688	protein_coding	laminin subunit beta 3 [Source:HGNC Symbol;Acc:HGNC:6490]	-
ENSG00000213626	2073.21	1980.72	1798.51	1157.9	1088.31	1058.02	1950.82	1101.41	0.824819	6.77e-16	2.15e-14	LBH	2	30231369	30323730	+	4697	protein_coding	limb bud and heart development [Source:HGNC Symbol;Acc:HGNC:29532]	-
ENSG00000198763	77206.5	84049.1	76832.9	47820.9	49598.7	40868.3	79362.8	46096	0.783849	6.9e-16	2.18e-14	MT-ND2	MT	4470	5511	+	1042	protein_coding	mitochondrially encoded NADH:ubiquinone oxidoreductase core subunit 2 [Source:HGNC Symbol;Acc:HGNC:7456]	-
ENSG00000167191	1929.98	1896.65	1857.76	1131.27	1158.52	1121.39	1894.8	1137.06	0.736847	8.28e-16	2.61e-14	GPRC5B	16	19856691	19886167	-	6667	protein_coding	G protein-coupled receptor class C group 5 member B [Source:HGNC Symbol;Acc:HGNC:13308]	-
ENSG00000010404	4870.04	5101.44	5215.78	3195.56	3263.9	3108.91	5062.42	3189.46	0.666672	9.86e-16	3.08e-14	IDS	X	149476990	149521096	-	9292	protein_coding	iduronate 2-sulfatase [Source:HGNC Symbol;Acc:HGNC:5389]	-
ENSG00000105928	1312.47	1347.17	1289.39	754.506	780.61	727.936	1316.34	754.351	0.803693	1.21e-15	3.77e-14	GSDME	7	24698351	24758113	-	8843	protein_coding	gasdermin E [Source:HGNC Symbol;Acc:HGNC:2810]	-
ENSG00000172831	2319.37	2082.81	2137.93	1232.85	1308.24	1304.48	2180.04	1281.86	0.765935	1.29e-15	4.01e-14	CES2	16	66934444	66945096	+	5343	protein_coding	carboxylesterase 2 [Source:HGNC Symbol;Acc:HGNC:1864]	-
ENSG00000129116	3768.71	3933.42	3870.16	2322.7	2499.81	2415.3	3857.43	2412.6	0.677141	1.59e-15	4.88e-14	PALLD	4	168497066	168928457	+	10114	protein_coding	palladin, cytoskeletal associated protein [Source:HGNC Symbol;Acc:HGNC:17068]	-
ENSG00000179715	5282.77	4977.33	4843.23	2909.53	3156.52	2548.22	5034.44	2871.42	0.810395	2.22e-15	6.77e-14	PCED1B	12	47079603	47236662	+	2618	protein_coding	PC-esterase domain containing 1B [Source:HGNC Symbol;Acc:HGNC:28255]	-
ENSG00000136003	2350.14	2337.03	2197.18	1180.58	1177.11	1431.23	2294.78	1262.97	0.86074	2.28e-15	6.93e-14	ISCU	12	108562582	108569384	+	4439	protein_coding	iron-sulfur cluster assembly enzyme [Source:HGNC Symbol;Acc:HGNC:29882]	-
ENSG00000210082	330201	379185	373290	209426	198650	232446	360892	213507	0.757279	2.38e-15	7.2e-14	MT-RNR2	MT	1671	3229	+	1559	Mt_rRNA	mitochondrially encoded 16S RNA [Source:HGNC Symbol;Acc:HGNC:7471]	-
ENSG00000135778	2497.62	2361.05	2120.86	1210.17	1319.6	1384.57	2326.51	1304.78	0.833979	2.64e-15	7.91e-14	NTPCR	1	232950605	232983882	+	15854	protein_coding	nucleoside-triphosphatase, cancer-related [Source:HGNC Symbol;Acc:HGNC:28204]	-
ENSG00000154767	1222.28	1129.98	1227.13	656.864	663.932	694.488	1193.13	671.761	0.828286	2.75e-15	8.22e-14	XPC	3	14145147	14178783	-	4798	protein_coding	XPC complex subunit, DNA damage recognition and repair factor [Source:HGNC Symbol;Acc:HGNC:12816]	-
ENSG00000138413	4098.68	4144.6	4272.85	2597.87	2579.32	2740.98	4172.04	2639.39	0.660389	3.36e-15	9.98e-14	IDH1	2	208236227	208266074	-	4721	protein_coding	isocitrate dehydrogenase (NADP(+)) 1, cytosolic [Source:HGNC Symbol;Acc:HGNC:5382]	-
ENSG00000048392	1705.04	2395.08	2466.3	1037.57	807.457	1050.97	2188.81	965.333	1.18071	4.56e-15	1.34e-13	RRM2B	8	102204502	102239118	-	5548	protein_coding	ribonucleotide reductase regulatory TP53 inducible subunit M2B [Source:HGNC Symbol;Acc:HGNC:17296]	-
ENSG00000110841	1415.39	1726.5	1723.2	901.462	882.833	792.192	1621.7	858.829	0.917814	5.45e-15	1.6e-13	PPFIBP1	12	27523431	27695564	+	11690	protein_coding	PPFIA binding protein 1 [Source:HGNC Symbol;Acc:HGNC:9249]	-
ENSG00000123933	1974.54	1708.49	1607.71	918.229	1031.52	890.775	1763.58	946.842	0.897648	9.81e-15	2.82e-13	MXD4	4	2247432	2262294	-	7058	protein_coding	MAX dimerization protein 4 [Source:HGNC Symbol;Acc:HGNC:13906]	bHLH
ENSG00000187446	5442.98	5147.48	5082.23	3326.73	3399.17	3057.86	5224.23	3261.25	0.679977	1.1e-14	3.12e-13	CHP1	15	41230839	41281890	+	3950	protein_coding	calcineurin like EF-hand protein 1 [Source:HGNC Symbol;Acc:HGNC:17433]	-
ENSG00000165102	2221.76	2395.08	2327.72	1379.81	1482.75	1342.32	2314.85	1401.63	0.724274	1.64e-14	4.57e-13	HGSNAT	8	43140455	43202855	+	8943	protein_coding	heparan-alpha-glucosaminide N-acetyltransferase [Source:HGNC Symbol;Acc:HGNC:26527]	-
ENSG00000035862	7363.41	7272.32	7144.84	4275.53	4746.65	3776.11	7260.19	4266.1	0.767352	2.09e-14	5.76e-13	TIMP2	17	78852977	78925387	-	5633	protein_coding	TIMP metallopeptidase inhibitor 2 [Source:HGNC Symbol;Acc:HGNC:11821]	-
ENSG00000147044	1841.91	2204.92	2095.75	1246.66	1067.66	1061.54	2047.53	1125.29	0.863913	2.52e-14	6.88e-13	CASK	X	41514934	41923645	-	19939	protein_coding	calcium/calmodulin dependent serine protein kinase [Source:HGNC Symbol;Acc:HGNC:1497]	-
ENSG00000145623	4987.81	4872.24	5167.58	3335.61	3052.23	2873.9	5009.21	3087.24	0.69844	2.84e-14	7.74e-13	OSMR	5	38845858	38945596	+	7174	protein_coding	oncostatin M receptor [Source:HGNC Symbol;Acc:HGNC:8507]	-
ENSG00000030582	8728.93	8644.52	7990.37	4729.22	5380.63	4058.66	8454.61	4722.84	0.840317	3.15e-14	8.55e-13	GRN	17	44345086	44353102	+	3680	protein_coding	granulin precursor [Source:HGNC Symbol;Acc:HGNC:4601]	-
ENSG00000118985	996.288	1038.9	1132.73	515.826	520.407	624.071	1055.97	553.435	0.930962	3.35e-14	9.06e-13	ELL2	5	95885098	95962071	-	7328	protein_coding	elongation factor for RNA polymerase II 2 [Source:HGNC Symbol;Acc:HGNC:17064]	-
ENSG00000118503	1822.82	1753.53	1918.01	1121.4	1129.61	1048.33	1831.45	1099.78	0.736165	3.49e-14	9.41e-13	TNFAIP3	6	137867188	137883312	+	5051	protein_coding	TNF alpha induced protein 3 [Source:HGNC Symbol;Acc:HGNC:11896]	-
ENSG00000174307	5374.02	4482.9	4354.19	2373	2858.11	2670.57	4737.03	2633.89	0.84675	6.12e-14	1.64e-12	PHLDA3	1	201464383	201469237	-	3138	protein_coding	pleckstrin homology like domain family A member 3 [Source:HGNC Symbol;Acc:HGNC:8934]	-
ENSG00000137500	1156.5	1433.25	1442.02	674.617	555.514	743.78	1343.92	657.97	1.02948	7.24e-14	1.93e-12	CCDC90B	11	83259097	83286407	-	6561	protein_coding	coiled-coil domain containing 90B [Source:HGNC Symbol;Acc:HGNC:28108]	-
ENSG00000139178	1183.03	1093.95	1076.5	618.399	646.378	660.16	1117.82	641.646	0.80042	7.26e-14	1.93e-12	C1RL	12	7089587	7109273	-	5014	protein_coding	complement C1r subcomponent like [Source:HGNC Symbol;Acc:HGNC:21265]	-
ENSG00000188554	3203.19	3205.79	3385.14	2100.78	2106.41	2121.31	3264.71	2109.5	0.630051	1.13e-13	2.92e-12	NBR1	17	43170481	43211689	+	8405	protein_coding	NBR1, autophagy cargo receptor [Source:HGNC Symbol;Acc:HGNC:6746]	-
ENSG00000163430	4588.87	4577.98	4860.3	2868.11	3016.09	3128.28	4675.72	3004.16	0.63812	1.15e-13	2.97e-12	FSTL1	3	120392293	120451253	-	8727	protein_coding	follistatin like 1 [Source:HGNC Symbol;Acc:HGNC:3972]	-
ENSG00000148798	1706.1	1847.61	1750.31	1057.29	1124.45	1006.08	1768.01	1062.61	0.735118	1.21e-13	3.1e-12	INA	10	103277163	103290351	+	3231	protein_coding	internexin neuronal intermediate filament protein alpha [Source:HGNC Symbol;Acc:HGNC:6057]	-
ENSG00000023839	9086.49	9452.22	10025.9	6342.78	6267.6	6174.69	9521.53	6261.69	0.604692	1.42e-13	3.63e-12	ABCC2	10	99782640	99852594	+	7837	protein_coding	ATP binding cassette subfamily C member 2 [Source:HGNC Symbol;Acc:HGNC:53]	-
ENSG00000119729	1452.52	1786.55	1718.18	850.176	749.634	976.156	1652.42	858.655	0.943661	1.79e-13	4.52e-12	RHOQ	2	46541806	46583121	+	4619	protein_coding	ras homolog family member Q [Source:HGNC Symbol;Acc:HGNC:17736]	-
ENSG00000119760	1125.73	1184.03	1182.94	684.48	701.104	693.608	1164.23	693.064	0.748471	2e-13	5.04e-12	SUPT7L	2	27650812	27663840	-	5309	protein_coding	SPT7 like, STAGA complex gamma subunit [Source:HGNC Symbol;Acc:HGNC:30632]	-
ENSG00000105974	16876.4	18148.8	18361.7	12208.2	11605.9	11471.8	17795.6	11762	0.597427	2.1e-13	5.27e-12	CAV1	7	116524785	116561184	+	4082	protein_coding	caveolin 1 [Source:HGNC Symbol;Acc:HGNC:1527]	-
ENSG00000112378	5998.95	6147.35	5658.63	3767.6	3904.08	3984.72	5934.98	3885.47	0.611085	2.83e-13	7.01e-12	PERP	6	138088505	138107511	-	4290	protein_coding	PERP, TP53 apoptosis effector [Source:HGNC Symbol;Acc:HGNC:17637]	-
ENSG00000104765	1700.8	1804.57	1797.51	1116.47	1053.2	1116.99	1767.63	1095.56	0.68999	3.84e-13	9.42e-12	BNIP3L	8	26382898	26505636	+	4307	protein_coding	BCL2 interacting protein 3 like [Source:HGNC Symbol;Acc:HGNC:1085]	-
ENSG00000067064	2096.56	2375.07	2332.74	1246.66	1214.28	1467.31	2268.12	1309.42	0.792009	5.76e-13	1.39e-11	IDI1	10	1039152	1049170	-	4345	protein_coding	isopentenyl-diphosphate delta isomerase 1 [Source:HGNC Symbol;Acc:HGNC:5387]	-
ENSG00000131100	2179.31	2465.14	2418.1	1455.75	1398.08	1503.4	2354.19	1452.41	0.696649	6.06e-13	1.46e-11	ATP6V1E1	22	17592136	17628818	-	3212	protein_coding	ATPase H+ transporting V1 subunit E1 [Source:HGNC Symbol;Acc:HGNC:857]	-
ENSG00000197746	33445.2	30466.5	29701	20736.6	20993.9	19450.1	31204.2	20393.5	0.613648	7.79e-13	1.86e-11	PSAP	10	71816298	71851375	-	3239	protein_coding	prosaposin [Source:HGNC Symbol;Acc:HGNC:9498]	-
ENSG00000108861	3730.51	3502.05	3425.31	2361.16	2288.14	2112.51	3552.62	2253.94	0.656628	9.11e-13	2.15e-11	DUSP3	17	43766121	43778988	-	5012	protein_coding	dual specificity phosphatase 3 [Source:HGNC Symbol;Acc:HGNC:3069]	-
ENSG00000170248	4986.75	5435.73	5454.78	3507.22	3468.35	3502.37	5292.42	3492.64	0.599651	1.14e-12	2.67e-11	PDCD6IP	3	33798352	33869707	+	9038	protein_coding	programmed cell death 6 interacting protein [Source:HGNC Symbol;Acc:HGNC:8766]	-
ENSG00000143324	1923.61	2174.89	2321.7	1296.96	1195.7	1310.64	2140.07	1267.77	0.755246	1.21e-12	2.84e-11	XPR1	1	180632004	180890251	+	8903	protein_coding	xenotropic and polytropic retrovirus receptor 1 [Source:HGNC Symbol;Acc:HGNC:12827]	-
ENSG00000130707	1827.06	1586.38	1448.05	857.08	971.633	913.661	1620.5	914.124	0.825902	1.96e-12	4.53e-11	ASS1	9	130444929	130501274	+	3050	protein_coding	argininosuccinate synthase 1 [Source:HGNC Symbol;Acc:HGNC:758]	-
ENSG00000125657	2857.3	2392.08	2142.95	1309.78	1468.29	1149.56	2464.11	1309.21	0.912772	2.54e-12	5.79e-11	TNFSF9	19	6530999	6535928	+	1665	protein_coding	TNF superfamily member 9 [Source:HGNC Symbol;Acc:HGNC:11939]	-
ENSG00000102316	2934.75	2600.26	2644.04	1759.53	1732.62	1559.74	2726.35	1683.96	0.695362	2.81e-12	6.38e-11	MAGED2	X	54807599	54816012	+	2940	protein_coding	MAGE family member D2 [Source:HGNC Symbol;Acc:HGNC:16353]	-
ENSG00000135677	5243.51	5097.43	5119.38	3318.84	3542.69	2991.84	5153.44	3284.46	0.65017	2.84e-12	6.43e-11	GNS	12	64713445	64759447	-	6284	protein_coding	glucosamine (N-acetyl)-6-sulfatase [Source:HGNC Symbol;Acc:HGNC:4422]	-
ENSG00000115641	1992.58	1822.59	1739.26	1052.36	1166.79	1158.36	1851.48	1125.84	0.71745	3.66e-12	8.19e-11	FHL2	2	105357712	105438513	-	6626	protein_coding	four and a half LIM domains 2 [Source:HGNC Symbol;Acc:HGNC:3703]	-
ENSG00000107438	7019.64	6870.98	6387.68	4064.47	4576.28	3577.19	6759.43	4072.64	0.731188	5.35e-12	1.17e-10	PDLIM1	10	95237572	95291024	-	2239	protein_coding	PDZ and LIM domain 1 [Source:HGNC Symbol;Acc:HGNC:2067]	-
ENSG00000221968	1514.06	1321.15	1311.48	840.313	829.14	712.092	1382.23	793.848	0.800652	5.42e-12	1.18e-10	FADS3	11	61873519	61892051	-	6283	protein_coding	fatty acid desaturase 3 [Source:HGNC Symbol;Acc:HGNC:3576]	-
ENSG00000117394	6006.38	5513.8	5479.89	3526.95	3772.95	2998.89	5666.69	3432.93	0.723343	6.1e-12	1.33e-10	SLC2A1	1	42925375	42959176	-	4724	protein_coding	solute carrier family 2 member 1 [Source:HGNC Symbol;Acc:HGNC:11005]	-
ENSG00000117139	1375.07	1311.14	1357.67	864.97	805.392	703.29	1347.96	791.217	0.769415	6.63e-12	1.44e-10	KDM5B	1	202724495	202809470	-	25882	protein_coding	lysine demethylase 5B [Source:HGNC Symbol;Acc:HGNC:18039]	ARID
ENSG00000047249	1322.02	1423.24	1324.53	807.765	881.8	764.025	1356.6	817.864	0.730876	6.79e-12	1.47e-10	ATP6V1H	8	53715557	53843558	-	5090	protein_coding	ATPase H+ transporting V1 subunit H [Source:HGNC Symbol;Acc:HGNC:18303]	-
ENSG00000100292	2647.22	2288.99	2070.65	1358.11	1417.7	1161.88	2335.62	1312.56	0.831809	7.94e-12	1.7e-10	HMOX1	22	35380361	35394214	+	2405	protein_coding	heme oxygenase 1 [Source:HGNC Symbol;Acc:HGNC:5013]	-
ENSG00000196576	8772.43	8033.99	8002.42	4854.48	5654.26	4364.1	8269.61	4957.61	0.73837	8.34e-12	1.78e-10	PLXNB2	22	50274979	50307627	-	7257	protein_coding	plexin B2 [Source:HGNC Symbol;Acc:HGNC:9104]	-
ENSG00000117868	3540.59	3482.03	3663.3	2344.39	2422.37	2420.59	3561.97	2395.78	0.572163	8.55e-12	1.82e-10	ESYT2	7	158730995	158830253	-	7098	protein_coding	extended synaptotagmin 2 [Source:HGNC Symbol;Acc:HGNC:22211]	-
ENSG00000100612	1442.97	1436.25	1385.79	904.421	904.517	898.697	1421.67	902.545	0.655517	8.88e-12	1.88e-10	DHRS7	14	60144120	60169856	-	3248	protein_coding	dehydrogenase/reductase 7 [Source:HGNC Symbol;Acc:HGNC:21524]	-
ENSG00000173918	5885.42	5589.86	4969.76	3199.5	3586.06	2739.22	5481.68	3174.93	0.788178	9.32e-12	1.97e-10	C1QTNF1	17	79022814	79049788	+	4854	protein_coding	C1q and TNF related 1 [Source:HGNC Symbol;Acc:HGNC:14324]	-
ENSG00000264230	2031.83	1837.6	1739.26	885.682	1030.49	1190.05	1869.57	1035.41	0.851737	9.7e-12	2.05e-10	ANXA8L1	10	46375627	46391784	+	2860	protein_coding	annexin A8 like 1 [Source:HGNC Symbol;Acc:HGNC:23334]	-
ENSG00000198888	91032.5	92201.2	82436.3	49657.4	54783.1	35483.1	88556.7	46641.2	0.925021	9.95e-12	2.1e-10	MT-ND1	MT	3307	4262	+	956	protein_coding	mitochondrially encoded NADH:ubiquinone oxidoreductase core subunit 1 [Source:HGNC Symbol;Acc:HGNC:7455]	-
ENSG00000075568	1316.71	1326.15	1396.83	881.737	777.513	707.691	1346.57	788.98	0.77193	1.32e-11	2.72e-10	TMEM131	2	97756333	97995891	-	12985	protein_coding	transmembrane protein 131 [Source:HGNC Symbol;Acc:HGNC:30366]	-
ENSG00000107372	5693.38	6091.3	6054.29	3941.18	4154.99	4019.93	5946.32	4038.7	0.55819	1.32e-11	2.72e-10	ZFAND5	9	72351425	72365235	-	7053	protein_coding	zinc finger AN1-type containing 5 [Source:HGNC Symbol;Acc:HGNC:13008]	-
ENSG00000124201	2479.58	2322.02	2368.89	1570.16	1569.48	1351.13	2390.16	1496.92	0.675598	1.69e-11	3.45e-10	ZNFX1	20	49237946	49278426	-	9340	protein_coding	zinc finger NFX1-type containing 1 [Source:HGNC Symbol;Acc:HGNC:29271]	-
ENSG00000165959	1297.62	1284.12	1350.64	827.491	773.382	625.831	1310.79	742.235	0.821593	2.39e-11	4.79e-10	CLMN	14	95181940	95319906	-	15701	protein_coding	calmin [Source:HGNC Symbol;Acc:HGNC:19972]	-
ENSG00000130066	9858.91	9998.7	9682.44	6429.58	6249.01	7131.48	9846.68	6603.36	0.57629	2.88e-11	5.72e-10	SAT1	X	23783173	23786226	+	2498	protein_coding	spermidine/spermine N1-acetyltransferase 1 [Source:HGNC Symbol;Acc:HGNC:10540]	-
ENSG00000213625	1557.56	1636.42	1594.66	956.694	875.605	1071.22	1596.22	967.839	0.720963	2.93e-11	5.82e-10	LEPROT	1	65420587	65436007	+	5237	protein_coding	leptin receptor overlapping transcript [Source:HGNC Symbol;Acc:HGNC:29477]	-
ENSG00000118785	2428.65	2829.46	2934.26	1636.24	1426.99	1764.83	2730.79	1609.35	0.762478	3.53e-11	6.96e-10	SPP1	4	87975650	87983426	+	2321	protein_coding	secreted phosphoprotein 1 [Source:HGNC Symbol;Acc:HGNC:11255]	-
ENSG00000162736	2613.27	2316.01	2439.19	1551.42	1663.44	1470.84	2456.16	1561.9	0.65339	3.71e-11	7.3e-10	NCSTN	1	160343272	160358952	+	4175	protein_coding	nicastrin [Source:HGNC Symbol;Acc:HGNC:17091]	-
ENSG00000261780	1298.68	1331.16	1384.78	846.23	789.903	632.873	1338.21	756.336	0.824338	3.83e-11	7.52e-10	LINC02582	18	73324941	73349878	+	2275	processed_transcript	long intergenic non-protein coding RNA 2582 [Source:HGNC Symbol;Acc:HGNC:53792]	-
ENSG00000112972	2390.46	2854.48	2661.11	1507.04	1317.54	1733.14	2635.35	1519.24	0.794115	4.75e-11	9.24e-10	HMGCS1	5	43289395	43313512	-	4702	protein_coding	3-hydroxy-3-methylglutaryl-CoA synthase 1 [Source:HGNC Symbol;Acc:HGNC:5007]	-
ENSG00000177707	864.723	1158.01	1042.35	574.016	532.797	579.18	1021.69	561.998	0.862306	5.18e-11	1e-09	NECTIN3	3	111070071	111275563	+	6184	protein_coding	nectin cell adhesion molecule 3 [Source:HGNC Symbol;Acc:HGNC:17664]	-
ENSG00000116717	1508.76	1300.13	1210.05	708.151	742.406	845.004	1339.65	765.187	0.807027	6.4e-11	1.22e-09	GADD45A	1	67685061	67688338	+	2069	protein_coding	growth arrest and DNA damage inducible alpha [Source:HGNC Symbol;Acc:HGNC:4095]	-
ENSG00000163453	2309.82	2006.75	1936.09	1225.95	1361.94	1272.79	2084.22	1286.89	0.695608	6.71e-11	1.28e-09	IGFBP7	4	57030773	57110385	-	1930	protein_coding	insulin like growth factor binding protein 7 [Source:HGNC Symbol;Acc:HGNC:5476]	-
ENSG00000140464	1520.43	1432.25	1252.23	714.069	886.963	612.628	1401.63	737.887	0.92673	6.8e-11	1.29e-09	PML	15	73994673	74047812	+	12657	protein_coding	promyelocytic leukemia [Source:HGNC Symbol;Acc:HGNC:9113]	-
ENSG00000139624	1093.9	1043.91	960.01	600.646	662.899	578.3	1032.61	613.948	0.750719	6.87e-11	1.31e-09	CERS5	12	50129306	50167533	-	6749	protein_coding	ceramide synthase 5 [Source:HGNC Symbol;Acc:HGNC:23749]	Homeobox
ENSG00000172037	2157.03	1808.57	1901.94	1200.31	1277.27	1131.07	1955.85	1202.88	0.701551	7.42e-11	1.41e-09	LAMB2	3	49121114	49133118	-	6865	protein_coding	laminin subunit beta 2 [Source:HGNC Symbol;Acc:HGNC:6487]	-
ENSG00000143878	2000	1877.63	1753.32	1117.46	1221.51	926.864	1876.99	1088.61	0.786725	7.43e-11	1.41e-09	RHOB	2	20447074	20449445	+	2372	protein_coding	ras homolog family member B [Source:HGNC Symbol;Acc:HGNC:668]	-
ENSG00000049245	2428.65	2706.35	2664.13	1710.21	1756.37	1575.58	2599.71	1680.72	0.629743	7.58e-11	1.44e-09	VAMP3	1	7771269	7781432	+	2760	protein_coding	vesicle associated membrane protein 3 [Source:HGNC Symbol;Acc:HGNC:12644]	-
ENSG00000122218	5364.47	5283.6	5215.78	3703.49	3751.27	3453.08	5287.95	3635.94	0.540542	8.22e-11	1.55e-09	COPA	1	160288686	160343400	-	7723	protein_coding	coatomer protein complex subunit alpha [Source:HGNC Symbol;Acc:HGNC:2230]	-
ENSG00000070614	5019.64	4374.8	4754.86	3214.29	3153.42	2897.66	4716.43	3088.46	0.61093	8.97e-11	1.68e-09	NDST1	5	150485818	150558211	+	9529	protein_coding	N-deacetylase and N-sulfotransferase 1 [Source:HGNC Symbol;Acc:HGNC:7680]	-
ENSG00000079459	4783.03	4387.82	4354.19	2841.48	3091.46	3108.03	4508.35	3013.66	0.580959	1.17e-10	2.17e-09	FDFT1	8	11795573	11839309	+	5202	protein_coding	farnesyl-diphosphate farnesyltransferase 1 [Source:HGNC Symbol;Acc:HGNC:3629]	-
ENSG00000172661	1403.72	1563.36	1676	972.475	924.135	981.437	1547.69	959.349	0.689948	1.19e-10	2.2e-09	WASHC2C	10	45727200	45792961	+	5702	protein_coding	WASH complex subunit 2C [Source:HGNC Symbol;Acc:HGNC:23414]	-
ENSG00000164951	911.408	1081.94	1173.9	586.838	538.993	646.076	1055.75	590.636	0.837325	1.62e-10	2.92e-09	PDP1	8	93857807	93926066	+	5603	protein_coding	pyruvate dehyrogenase phosphatase catalytic subunit 1 [Source:HGNC Symbol;Acc:HGNC:9279]	-
ENSG00000198853	1818.57	1526.33	1616.75	1033.62	1064.56	912.781	1653.88	1003.66	0.721041	1.7e-10	3.04e-09	RUSC2	9	35490127	35561898	+	5682	protein_coding	RUN and SH3 domain containing 2 [Source:HGNC Symbol;Acc:HGNC:23625]	-
ENSG00000197081	3484.36	2996.61	3367.06	2140.23	2211.73	1919.74	3282.68	2090.57	0.651247	1.77e-10	3.18e-09	IGF2R	6	159969099	160113507	+	17843	protein_coding	insulin like growth factor 2 receptor [Source:HGNC Symbol;Acc:HGNC:5467]	-
ENSG00000161011	26807.5	23658.6	23528.3	15381.1	17578.2	14696.9	24664.8	15885.4	0.634792	1.78e-10	3.18e-09	SQSTM1	5	179806398	179838078	+	7654	protein_coding	sequestosome 1 [Source:HGNC Symbol;Acc:HGNC:11280]	-
ENSG00000054793	1809.02	1759.53	1843.7	1131.27	1246.29	1034.25	1804.08	1137.27	0.666427	1.82e-10	3.24e-09	ATP9A	20	51596514	51768634	-	8317	protein_coding	ATPase phospholipid transporting 9A (putative) [Source:HGNC Symbol;Acc:HGNC:13540]	-
ENSG00000108828	8656.78	7894.87	7546.52	5008.34	5555.14	4326.25	8032.72	4963.24	0.69479	1.89e-10	3.36e-09	VAT1	17	43014605	43025123	-	3501	protein_coding	vesicle amine transport 1 [Source:HGNC Symbol;Acc:HGNC:16919]	-
ENSG00000169118	1054.64	1009.88	1130.72	704.206	608.174	605.586	1065.08	639.322	0.736628	1.96e-10	3.48e-09	CSNK1G1	15	64165517	64356259	-	9712	protein_coding	casein kinase 1 gamma 1 [Source:HGNC Symbol;Acc:HGNC:2454]	-
ENSG00000218739	1014.33	1242.08	1271.31	712.096	689.746	676.003	1175.91	692.615	0.764122	2.07e-10	3.67e-09	CEBPZOS	2	37196488	37216193	+	4698	protein_coding	CEBPZ opposite strand [Source:HGNC Symbol;Acc:HGNC:49288]	-
ENSG00000103381	2282.23	2275.98	2443.2	1567.2	1495.14	1607.27	2333.81	1556.54	0.584121	2.1e-10	3.72e-09	CPPED1	16	12659799	12804017	-	6484	protein_coding	calcineurin like phosphoesterase domain containing 1 [Source:HGNC Symbol;Acc:HGNC:25632]	-
ENSG00000149485	10881.7	10671.3	10600.3	7665.39	7653.28	7768.76	10717.8	7695.81	0.477829	2.41e-10	4.24e-09	FADS1	11	61799625	61829318	-	10230	protein_coding	fatty acid desaturase 1 [Source:HGNC Symbol;Acc:HGNC:3574]	-
ENSG00000105204	1839.79	1527.33	1393.82	752.534	971.633	591.503	1586.98	771.89	1.04083	2.55e-10	4.46e-09	DYRK1B	19	39825350	39834201	-	3192	protein_coding	dual specificity tyrosine phosphorylation regulated kinase 1B [Source:HGNC Symbol;Acc:HGNC:3092]	-
ENSG00000127824	6077.47	6397.56	5930.77	4050.66	4395.58	3675.77	6135.27	4040.67	0.602786	2.73e-10	4.77e-09	TUBA4A	2	219249711	219278170	-	4079	protein_coding	tubulin alpha 4a [Source:HGNC Symbol;Acc:HGNC:12407]	-
ENSG00000118960	1546.95	1213.06	1146.79	711.11	775.447	586.222	1302.27	690.926	0.915131	2.76e-10	4.8e-09	HS1BP3	2	20560448	20651089	-	9059	protein_coding	HCLS1 binding protein 3 [Source:HGNC Symbol;Acc:HGNC:24979]	-
ENSG00000167703	1359.15	1156.01	1183.94	750.561	793.001	670.722	1233.03	738.095	0.740933	3.24e-10	5.61e-09	SLC43A2	17	1569267	1628886	-	10606	protein_coding	solute carrier family 43 member 2 [Source:HGNC Symbol;Acc:HGNC:23087]	-
ENSG00000111540	2776.66	2410.1	2491.41	1751.64	1644.86	1529.81	2559.39	1642.1	0.640412	3.57e-10	6.15e-09	RAB5B	12	55973913	55996683	+	6588	protein_coding	RAB5B, member RAS oncogene family [Source:HGNC Symbol;Acc:HGNC:9784]	-
ENSG00000182326	5378.26	4981.33	5135.45	3311.94	3490.03	3732.1	5165.01	3511.36	0.556537	4.1e-10	7.02e-09	C1S	12	6988259	7071032	+	6462	protein_coding	complement C1s [Source:HGNC Symbol;Acc:HGNC:1247]	-
ENSG00000225630	5418.58	7216.28	6926.93	3501.3	4169.45	2791.16	6520.6	3487.3	0.903214	4.9e-10	8.3e-09	MTND2P28	1	629640	630683	+	1044	unprocessed_pseudogene	MT-ND2 pseudogene 28 [Source:HGNC Symbol;Acc:HGNC:42129]	-
ENSG00000126005	1312.47	1240.08	1184.95	722.945	777.513	528.128	1245.83	676.195	0.882966	5.17e-10	8.71e-09	MMP24OS	20	35201745	35278131	-	5511	protein_coding	MMP24 opposite strand [Source:HGNC Symbol;Acc:HGNC:44421]	-
ENSG00000060138	7315.66	6544.69	6257.13	4038.83	4711.54	3640.56	6705.83	4130.31	0.699366	5.53e-10	9.31e-09	YBX3	12	10699089	10723312	-	8610	protein_coding	Y-box binding protein 3 [Source:HGNC Symbol;Acc:HGNC:2428]	CSD
ENSG00000161533	1209.55	1231.07	1216.08	776.204	776.48	602.066	1218.9	718.25	0.764294	5.86e-10	9.83e-09	ACOX1	17	75941507	75979363	-	8472	protein_coding	acyl-CoA oxidase 1 [Source:HGNC Symbol;Acc:HGNC:119]	-
ENSG00000159403	3684.89	3167.76	2946.31	2061.33	2142.55	2035.93	3266.32	2079.94	0.651092	6.4e-10	1.07e-08	C1R	12	7080199	7092607	-	5885	protein_coding	complement C1r [Source:HGNC Symbol;Acc:HGNC:1246]	-
ENSG00000110046	1383.56	1309.14	1333.57	834.395	908.647	722.655	1342.09	821.899	0.70845	6.41e-10	1.07e-08	ATG2A	11	64894546	64917248	-	7870	protein_coding	autophagy related 2A [Source:HGNC Symbol;Acc:HGNC:29028]	-
ENSG00000133639	2014.86	1934.68	1920.02	1184.53	1299.98	1365.21	1956.52	1283.24	0.608109	6.9e-10	1.15e-08	BTG1	12	92140278	92145897	-	4854	protein_coding	BTG anti-proliferation factor 1 [Source:HGNC Symbol;Acc:HGNC:1130]	-
ENSG00000107798	2711.94	2887.51	2973.42	1652.02	1756.37	2038.57	2857.62	1815.66	0.653915	7.08e-10	1.17e-08	LIPA	10	89213569	89414557	-	4910	protein_coding	lipase A, lysosomal acid type [Source:HGNC Symbol;Acc:HGNC:6617]	-
ENSG00000179933	1503.45	1599.39	1657.92	915.27	997.446	1094.1	1586.92	1002.27	0.662504	8.29e-10	1.36e-08	C14orf119	14	23094765	23100462	+	3676	protein_coding	chromosome 14 open reading frame 119 [Source:HGNC Symbol;Acc:HGNC:20270]	-
ENSG00000140284	1505.57	1678.46	1574.58	1004.04	1055.27	1062.42	1586.2	1040.57	0.60823	8.59e-10	1.41e-08	SLC27A2	15	50182196	50236395	+	2802	protein_coding	solute carrier family 27 member 2 [Source:HGNC Symbol;Acc:HGNC:10996]	-
ENSG00000137673	2752.26	2799.43	2856.93	1737.83	1703.71	2037.69	2802.88	1826.41	0.617374	9.87e-10	1.61e-08	MMP7	11	102520508	102530753	-	2323	protein_coding	matrix metallopeptidase 7 [Source:HGNC Symbol;Acc:HGNC:7174]	-
ENSG00000147100	3005.84	2744.39	2594.84	1801.94	1903	1550.05	2781.69	1751.66	0.667653	1.09e-09	1.76e-08	SLC16A2	X	74421461	74533917	+	4324	protein_coding	solute carrier family 16 member 2 [Source:HGNC Symbol;Acc:HGNC:10923]	-
ENSG00000170921	1951.2	1995.74	2164.04	1402.49	1333.03	1169.8	2036.99	1301.77	0.646562	1.16e-09	1.88e-08	TANC2	17	63009556	63427699	+	22866	protein_coding	tetratricopeptide repeat, ankyrin repeat and coiled-coil containing 2 [Source:HGNC Symbol;Acc:HGNC:30212]	-
ENSG00000143322	1484.35	1631.42	1817.59	1043.49	948.916	1075.62	1644.45	1022.67	0.684995	1.27e-09	2.04e-08	ABL2	1	179099327	179229684	-	13257	protein_coding	ABL proto-oncogene 2, non-receptor tyrosine kinase [Source:HGNC Symbol;Acc:HGNC:77]	-
ENSG00000173334	1332.63	1276.11	1272.31	895.545	795.066	726.176	1293.68	805.595	0.683921	1.28e-09	2.05e-08	TRIB1	8	125430321	125438405	+	4138	protein_coding	tribbles pseudokinase 1 [Source:HGNC Symbol;Acc:HGNC:16891]	-
ENSG00000122861	5917.25	5677.94	5532.11	3918.5	4202.49	3777.87	5709.1	3966.29	0.525614	1.3e-09	2.09e-08	PLAU	10	73909177	73917497	+	2950	protein_coding	plasminogen activator, urokinase [Source:HGNC Symbol;Acc:HGNC:9052]	-
ENSG00000189067	5520.44	5349.65	5365.41	3838.61	3922.67	3883.5	5411.83	3881.59	0.479457	1.32e-09	2.11e-08	LITAF	16	11547722	11636381	-	5060	protein_coding	lipopolysaccharide induced TNF factor [Source:HGNC Symbol;Acc:HGNC:16841]	zf-LITAF-like
ENSG00000188706	1608.49	1681.46	1640.85	1062.23	1152.33	1089.7	1643.6	1101.42	0.577767	1.48e-09	2.35e-08	ZDHHC9	X	129803288	129843909	-	5243	protein_coding	zinc finger DHHC-type containing 9 [Source:HGNC Symbol;Acc:HGNC:18475]	-
ENSG00000107819	1454.64	1335.16	1252.23	880.75	850.824	870.531	1347.35	867.368	0.635109	1.56e-09	2.49e-08	SFXN3	10	101031234	101041244	+	4631	protein_coding	sideroflexin 3 [Source:HGNC Symbol;Acc:HGNC:16087]	-
ENSG00000148484	2210.08	2300	2401.03	1606.65	1596.33	1490.2	2303.7	1564.39	0.558723	1.73e-09	2.74e-08	RSU1	10	16590611	16817528	-	4191	protein_coding	Ras suppressor protein 1 [Source:HGNC Symbol;Acc:HGNC:10464]	-
ENSG00000144036	887.004	937.816	997.165	596.701	610.239	562.456	940.662	589.799	0.674215	1.77e-09	2.8e-08	EXOC6B	2	72175984	72826041	-	10197	protein_coding	exocyst complex component 6B [Source:HGNC Symbol;Acc:HGNC:17085]	-
ENSG00000131374	2002.13	2060.79	2243.37	1469.56	1384.65	1271.91	2102.1	1375.37	0.612468	2e-09	3.14e-08	TBC1D5	3	17157162	18444817	-	11269	protein_coding	TBC1 domain family member 5 [Source:HGNC Symbol;Acc:HGNC:19166]	-
ENSG00000046604	2659.95	3229.81	3648.24	1914.37	1778.06	2039.45	3179.33	1910.63	0.734569	2.11e-09	3.31e-08	DSG2	18	31498043	31549008	+	6190	protein_coding	desmoglein 2 [Source:HGNC Symbol;Acc:HGNC:3049]	-
ENSG00000171992	3348.55	2729.37	2745.47	1774.32	1953.59	1451.47	2941.13	1726.46	0.768973	2.31e-09	3.59e-08	SYNPO	5	150601080	150659220	+	10258	protein_coding	synaptopodin [Source:HGNC Symbol;Acc:HGNC:30672]	-
ENSG00000083857	5222.29	5324.63	5708.84	3883.98	3860.72	3558.7	5418.59	3767.8	0.524388	2.38e-09	3.7e-08	FAT1	4	186587783	186726722	-	16177	protein_coding	FAT atypical cadherin 1 [Source:HGNC Symbol;Acc:HGNC:3595]	-
ENSG00000112079	1205.31	1251.09	1228.13	818.614	834.303	786.03	1228.17	812.983	0.595664	2.41e-09	3.74e-08	STK38	6	36493892	36547470	-	3576	protein_coding	serine/threonine kinase 38 [Source:HGNC Symbol;Acc:HGNC:17847]	-
ENSG00000177606	2433.96	2262.97	2118.85	1447.86	1587.03	1278.95	2271.92	1437.95	0.660421	2.66e-09	4.11e-08	JUN	1	58780788	58784327	-	3540	protein_coding	Jun proto-oncogene, AP-1 transcription factor subunit [Source:HGNC Symbol;Acc:HGNC:6204]	TF_bZIP
ENSG00000150782	1549.07	1707.49	1650.9	874.833	861.149	1153.96	1635.82	963.314	0.762939	2.73e-09	4.21e-08	IL18	11	112143251	112164117	-	2628	protein_coding	interleukin 18 [Source:HGNC Symbol;Acc:HGNC:5986]	-
ENSG00000033627	1563.93	1448.26	1413.91	979.379	1010.87	910.14	1475.36	966.796	0.610172	2.89e-09	4.43e-08	ATP6V0A1	17	42458844	42522611	+	10955	protein_coding	ATPase H+ transporting V0 subunit a1 [Source:HGNC Symbol;Acc:HGNC:865]	-
ENSG00000122729	4042.45	3922.41	3994.68	2923.34	2834.36	2693.45	3986.51	2817.05	0.501085	3.05e-09	4.67e-08	ACO1	9	32384603	32454769	+	7555	protein_coding	aconitase 1 [Source:HGNC Symbol;Acc:HGNC:117]	-
ENSG00000140463	1106.63	928.808	973.064	616.427	621.597	639.915	1002.84	625.979	0.679369	3.55e-09	5.4e-08	BBS4	15	72686179	72738476	+	4149	protein_coding	Bardet-Biedl syndrome 4 [Source:HGNC Symbol;Acc:HGNC:969]	-
ENSG00000082701	1913	2024.76	2077.68	1434.05	1320.64	1241.98	2005.15	1332.22	0.590298	3.57e-09	5.42e-08	GSK3B	3	119821323	120094417	-	8156	protein_coding	glycogen synthase kinase 3 beta [Source:HGNC Symbol;Acc:HGNC:4617]	-
ENSG00000113161	1534.22	1699.48	1818.6	1031.65	980.926	1167.16	1684.1	1059.91	0.667503	3.74e-09	5.66e-08	HMGCR	5	75336329	75362104	+	6215	protein_coding	3-hydroxy-3-methylglutaryl-CoA reductase [Source:HGNC Symbol;Acc:HGNC:5006]	-
ENSG00000108846	10600.6	9758.49	9899.35	7247.2	7359.01	6597.2	10086.1	7067.8	0.513124	3.79e-09	5.74e-08	ABCC3	17	50634777	50692252	+	9614	protein_coding	ATP binding cassette subfamily C member 3 [Source:HGNC Symbol;Acc:HGNC:54]	-
ENSG00000163131	1881.17	2051.78	2089.73	1208.2	1104.83	1429.47	2007.56	1247.5	0.685688	3.9e-09	5.89e-08	CTSS	1	150730196	150765957	-	4228	protein_coding	cathepsin S [Source:HGNC Symbol;Acc:HGNC:2545]	-
ENSG00000114573	1735.81	1965.71	1728.22	1279.21	1060.43	1006.96	1809.91	1115.53	0.698593	4.18e-09	6.31e-08	ATP6V1A	3	113747019	113812056	+	5130	protein_coding	ATPase H+ transporting V1 subunit A [Source:HGNC Symbol;Acc:HGNC:851]	-
ENSG00000068366	2024.41	2754.4	3021.62	1505.07	1225.64	1560.62	2600.14	1430.44	0.861933	4.34e-09	6.55e-08	ACSL4	X	109624244	109733403	-	6415	protein_coding	acyl-CoA synthetase long chain family member 4 [Source:HGNC Symbol;Acc:HGNC:3571]	-
ENSG00000175224	2311.94	2006.75	2119.85	1435.04	1485.84	1278.95	2146.18	1399.94	0.616782	4.47e-09	6.74e-08	ATG13	11	46617527	46674818	+	7001	protein_coding	autophagy related 13 [Source:HGNC Symbol;Acc:HGNC:29091]	-
ENSG00000114779	1027.06	1003.87	923.859	663.768	614.369	548.373	984.93	608.837	0.694687	4.9e-09	7.33e-08	ABHD14B	3	51968510	51983409	-	3161	protein_coding	abhydrolase domain containing 14B [Source:HGNC Symbol;Acc:HGNC:28235]	-
ENSG00000163513	5539.53	5716.97	5917.72	4116.74	4129.18	4156.37	5724.74	4134.1	0.469656	5.08e-09	7.58e-08	TGFBR2	3	30606502	30694142	+	4704	protein_coding	transforming growth factor beta receptor 2 [Source:HGNC Symbol;Acc:HGNC:11773]	-
ENSG00000175793	6002.13	5250.57	4792.01	3444.1	3716.16	3249.75	5348.24	3470	0.624218	5.19e-09	7.73e-08	SFN	1	26863138	26864457	+	1320	protein_coding	stratifin [Source:HGNC Symbol;Acc:HGNC:10773]	-
ENSG00000077044	3282.77	2873.5	3003.54	2118.53	2132.22	2037.69	3053.27	2096.15	0.542636	5.38e-09	7.98e-08	DGKD	2	233354507	233472104	+	9771	protein_coding	diacylglycerol kinase delta [Source:HGNC Symbol;Acc:HGNC:2851]	-
ENSG00000102897	847.747	901.784	894.737	536.538	516.277	601.185	881.423	551.333	0.67594	5.55e-09	8.21e-08	LYRM1	16	20899868	20925006	+	3593	protein_coding	LYR motif containing 1 [Source:HGNC Symbol;Acc:HGNC:25074]	-
ENSG00000180263	1609.55	2035.77	2336.76	1188.47	1038.75	1215.57	1994.03	1147.6	0.79694	5.76e-09	8.51e-08	FGD6	12	95076749	95217482	-	10044	protein_coding	FYVE, RhoGEF and PH domain containing 6 [Source:HGNC Symbol;Acc:HGNC:21740]	-
ENSG00000175567	1770.83	1671.45	1575.58	920.202	1127.55	704.17	1672.62	917.307	0.867713	5.91e-09	8.69e-08	UCP2	11	73974667	73983307	-	3237	protein_coding	uncoupling protein 2 [Source:HGNC Symbol;Acc:HGNC:12518]	-
ENSG00000171298	4322.56	3865.36	3478.53	2241.82	2673.28	1823.8	3888.82	2246.3	0.792177	6.26e-09	9.18e-08	GAA	17	80101556	80119879	+	5156	protein_coding	glucosidase alpha, acid [Source:HGNC Symbol;Acc:HGNC:4065]	-
ENSG00000196072	1691.25	1757.53	1667.97	1037.57	945.819	1226.14	1705.58	1069.84	0.671926	6.44e-09	9.43e-08	BLOC1S2	10	100273280	100286712	-	2943	protein_coding	biogenesis of lysosomal organelles complex 1 subunit 2 [Source:HGNC Symbol;Acc:HGNC:20984]	-
ENSG00000089063	2658.89	2662.32	2775.59	1822.65	1843.11	1983.12	2698.93	1882.96	0.519122	6.81e-09	9.91e-08	TMEM230	20	5068232	5113103	-	3051	protein_coding	transmembrane protein 230 [Source:HGNC Symbol;Acc:HGNC:15876]	-
ENSG00000013588	8746.97	7870.85	7938.15	5310.15	5592.31	3953.04	8185.32	4951.83	0.725291	6.83e-09	9.93e-08	GPRC5A	12	12890782	12917937	+	8440	protein_coding	G protein-coupled receptor class C group 5 member A [Source:HGNC Symbol;Acc:HGNC:9836]	-
ENSG00000132669	1470.56	1513.32	1540.43	1007.98	986.088	1068.58	1508.1	1020.88	0.562541	6.84e-09	9.94e-08	RIN2	20	19757606	20002459	+	8273	protein_coding	Ras and Rab interactor 2 [Source:HGNC Symbol;Acc:HGNC:18750]	-
ENSG00000087074	1554.38	1283.12	1270.31	869.901	773.382	891.656	1369.27	844.98	0.69562	7.29e-09	1.05e-07	PPP1R15A	19	48872392	48876057	+	3093	protein_coding	protein phosphatase 1 regulatory subunit 15A [Source:HGNC Symbol;Acc:HGNC:14375]	-
ENSG00000213190	1591.52	1761.53	1819.6	1056.31	1076.95	1223.5	1724.22	1118.92	0.623395	7.57e-09	1.09e-07	MLLT11	1	151057758	151068497	+	4075	protein_coding	MLLT11, transcription factor 7 cofactor [Source:HGNC Symbol;Acc:HGNC:16997]	-
ENSG00000156535	3466.32	4027.5	4269.83	2563.35	2242.71	2708.42	3921.22	2504.82	0.6464	7.69e-09	1.11e-07	CD109	6	73695785	73828316	+	9782	protein_coding	CD109 molecule [Source:HGNC Symbol;Acc:HGNC:21685]	-
ENSG00000276023	1487.54	1274.11	1135.74	805.793	769.252	818.598	1299.13	797.881	0.702765	8.58e-09	1.23e-07	DUSP14	17	37489831	37513501	+	2499	protein_coding	dual specificity phosphatase 14 [Source:HGNC Symbol;Acc:HGNC:17007]	-
ENSG00000119681	2587.8	2302	2425.13	1604.68	1747.08	1425.94	2438.31	1592.57	0.615003	9.01e-09	1.29e-07	LTBP2	14	74498170	74612378	-	9091	protein_coding	latent transforming growth factor beta binding protein 2 [Source:HGNC Symbol;Acc:HGNC:6715]	-
ENSG00000088387	884.882	866.754	831.473	553.304	573.067	543.972	861.036	556.781	0.629229	9.51e-09	1.35e-07	DOCK9	13	98793429	99086625	-	14816	protein_coding	dedicator of cytokinesis 9 [Source:HGNC Symbol;Acc:HGNC:14132]	-
ENSG00000173706	932.628	834.726	871.64	569.085	581.327	508.763	879.665	553.059	0.670253	1e-08	1.42e-07	HEG1	3	124965710	125055958	-	9925	protein_coding	heart development protein with EGF like domains 1 [Source:HGNC Symbol;Acc:HGNC:29227]	-
ENSG00000103089	1288.07	1045.91	1046.37	659.823	749.634	608.227	1126.78	672.561	0.74506	1.05e-08	1.49e-07	FA2H	16	74712955	74774831	-	3279	protein_coding	fatty acid 2-hydroxylase [Source:HGNC Symbol;Acc:HGNC:21197]	-
ENSG00000113249	1185.15	1325.15	1562.53	863.983	832.238	673.363	1357.61	789.861	0.782392	1.12e-08	1.58e-07	HAVCR1	5	157029413	157059119	-	2151	protein_coding	hepatitis A virus cellular receptor 1 [Source:HGNC Symbol;Acc:HGNC:17866]	-
ENSG00000113552	2390.46	2055.79	1918.01	1398.55	1390.85	1363.45	2121.42	1384.28	0.615765	1.17e-08	1.64e-07	GNPDA1	5	141991749	142013041	-	3961	protein_coding	glucosamine-6-phosphate deaminase 1 [Source:HGNC Symbol;Acc:HGNC:4417]	-
ENSG00000142871	1630.77	1437.25	1367.71	966.557	1005.71	892.536	1478.58	954.933	0.631042	1.36e-08	1.9e-07	CYR61	1	85580761	85583962	+	2455	protein_coding	cysteine rich angiogenic inducer 61 [Source:HGNC Symbol;Acc:HGNC:2654]	-
ENSG00000175866	1673.21	1418.23	1236.16	910.339	892.126	716.493	1442.54	839.653	0.781273	1.77e-08	2.44e-07	BAIAP2	17	81035122	81117432	+	10288	protein_coding	BAI1 associated protein 2 [Source:HGNC Symbol;Acc:HGNC:947]	-
ENSG00000131669	2540.06	2176.89	1949.14	1440.96	1460.03	1213.81	2222.03	1371.6	0.696334	1.81e-08	2.49e-07	NINJ1	9	93121489	93134288	-	2648	protein_coding	ninjurin 1 [Source:HGNC Symbol;Acc:HGNC:7824]	-
ENSG00000142687	1315.65	1241.08	1323.53	862.011	866.312	903.098	1293.42	877.141	0.559971	1.84e-08	2.54e-07	KIAA0319L	1	35433490	35557950	-	9629	protein_coding	KIAA0319 like [Source:HGNC Symbol;Acc:HGNC:30071]	-
ENSG00000173482	1457.83	1582.38	1717.17	1070.12	1040.81	1067.7	1585.79	1059.54	0.58185	1.88e-08	2.59e-07	PTPRM	18	7566782	8406861	+	9900	protein_coding	protein tyrosine phosphatase, receptor type M [Source:HGNC Symbol;Acc:HGNC:9675]	-
ENSG00000142798	4949.61	4481.9	4737.79	3046.63	3341.34	2361.61	4723.1	2916.53	0.695856	1.93e-08	2.64e-07	HSPG2	1	21822245	21937297	-	18104	protein_coding	heparan sulfate proteoglycan 2 [Source:HGNC Symbol;Acc:HGNC:5273]	-
ENSG00000121691	1870.56	1951.7	1871.82	1222.99	1165.75	1402.18	1898.03	1263.64	0.586216	2.04e-08	2.78e-07	CAT	11	34438925	34472062	+	3590	protein_coding	catalase [Source:HGNC Symbol;Acc:HGNC:1516]	-
ENSG00000266412	3441.92	3892.39	3855.1	2624.5	2402.75	2684.65	3729.8	2570.63	0.536847	2.09e-08	2.83e-07	NCOA4	10	46005088	46030714	-	4079	protein_coding	nuclear receptor coactivator 4 [Source:HGNC Symbol;Acc:HGNC:7671]	-
ENSG00000104549	3271.09	3040.64	3254.59	2244.78	2300.53	2299.12	3188.78	2281.47	0.482974	2.14e-08	2.9e-07	SQLE	8	124998497	125022283	+	4305	protein_coding	squalene epoxidase [Source:HGNC Symbol;Acc:HGNC:11279]	-
ENSG00000181467	2721.49	2444.13	2250.4	1547.48	1772.89	1514.85	2472.01	1611.74	0.617305	2.2e-08	2.98e-07	RAP2B	3	153162270	153170620	+	8351	protein_coding	RAP2B, member of RAS oncogene family [Source:HGNC Symbol;Acc:HGNC:9862]	-
ENSG00000182606	1368.7	1170.02	1164.87	787.053	836.368	675.123	1234.53	766.182	0.688923	2.23e-08	3.02e-07	TRAK1	3	42013802	42225889	+	10992	protein_coding	trafficking kinesin protein 1 [Source:HGNC Symbol;Acc:HGNC:29947]	-
ENSG00000158109	1044.03	978.851	924.863	633.193	674.257	597.665	982.583	635.038	0.630273	2.48e-08	3.33e-07	TPRG1L	1	3625002	3630127	+	2414	protein_coding	tumor protein p63 regulated 1 like [Source:HGNC Symbol;Acc:HGNC:27007]	-
ENSG00000112186	920.957	1069.93	1051.39	627.276	603.011	697.129	1014.09	642.472	0.657881	2.65e-08	3.54e-07	CAP2	6	17393216	17557792	+	3637	protein_coding	cyclase associated actin cytoskeleton regulatory protein 2 [Source:HGNC Symbol;Acc:HGNC:20039]	-
ENSG00000013364	6706.64	5976.2	5398.55	3748.86	4338.79	3251.51	6027.13	3779.72	0.673401	3.36e-08	4.43e-07	MVP	16	29820394	29848039	+	6141	protein_coding	major vault protein [Source:HGNC Symbol;Acc:HGNC:7531]	-
ENSG00000180921	4427.6	3823.33	3865.14	2535.73	2941.74	2163.56	4038.69	2547.01	0.665426	4.15e-08	5.39e-07	FAM83H	8	143723933	143733801	-	5654	protein_coding	family with sequence similarity 83 member H [Source:HGNC Symbol;Acc:HGNC:24797]	-
ENSG00000182158	1640.32	1619.41	1622.78	1149.02	1143.04	957.672	1627.5	1083.24	0.588073	4.21e-08	5.46e-07	CREB3L2	7	137874979	138002067	-	8788	protein_coding	cAMP responsive element binding protein 3 like 2 [Source:HGNC Symbol;Acc:HGNC:23720]	TF_bZIP
ENSG00000156515	2912.47	2855.48	2662.12	1815.75	2111.57	1718.18	2810.02	1881.83	0.578871	4.24e-08	5.49e-07	HK1	10	69269984	69401884	+	6296	protein_coding	hexokinase 1 [Source:HGNC Symbol;Acc:HGNC:4922]	-
ENSG00000156587	1380.37	1277.11	1204.03	807.765	911.745	835.322	1287.17	851.611	0.596095	4.44e-08	5.74e-07	UBE2L6	11	57551656	57568284	-	2197	protein_coding	ubiquitin conjugating enzyme E2 L6 [Source:HGNC Symbol;Acc:HGNC:12490]	-
ENSG00000158019	1366.58	1501.31	1309.47	881.737	996.414	794.832	1392.45	890.994	0.645081	4.69e-08	6.03e-07	BABAM2	2	27889941	28338901	+	3392	protein_coding	BRISC and BRCA1 A complex member 2 [Source:HGNC Symbol;Acc:HGNC:1106]	-
ENSG00000105223	9054.66	7809.79	7030.36	5220.39	5579.92	4427.47	7964.94	5075.93	0.650113	4.73e-08	6.08e-07	PLD3	19	40348456	40380439	+	5184	protein_coding	phospholipase D family member 3 [Source:HGNC Symbol;Acc:HGNC:17158]	-
ENSG00000115295	1001.59	1302.13	1291.39	719.986	686.648	791.311	1198.37	732.649	0.709603	4.97e-08	6.35e-07	CLIP4	2	29097705	29189643	+	7775	protein_coding	CAP-Gly domain containing linker protein family member 4 [Source:HGNC Symbol;Acc:HGNC:26108]	-
ENSG00000117335	3770.83	4108.57	4453.6	2773.43	2231.35	2913.5	4111	2639.43	0.638991	5.46e-08	6.95e-07	CD46	1	207752057	207795513	+	8708	protein_coding	CD46 molecule [Source:HGNC Symbol;Acc:HGNC:6953]	-
ENSG00000148925	1302.92	1370.19	1374.74	804.807	756.862	994.641	1349.28	852.103	0.661985	6.6e-08	8.32e-07	BTBD10	11	13388001	13463297	-	3495	protein_coding	BTB domain containing 10 [Source:HGNC Symbol;Acc:HGNC:21445]	-
ENSG00000142192	12767.1	12946.3	12869.8	9685.29	9786.54	9742.2	12861	9738.01	0.401316	6.72e-08	8.45e-07	APP	21	25880550	26171128	-	6316	protein_coding	amyloid beta precursor protein [Source:HGNC Symbol;Acc:HGNC:620]	-
ENSG00000129003	1063.13	1602.39	1776.42	852.148	597.848	825.64	1480.65	758.545	0.964634	7.22e-08	9.04e-07	VPS13C	15	61852389	62060473	-	19703	protein_coding	vacuolar protein sorting 13 homolog C [Source:HGNC Symbol;Acc:HGNC:23594]	-
ENSG00000240694	1237.14	1237.08	1307.46	863.983	902.452	824.759	1260.56	863.732	0.545965	7.53e-08	9.4e-07	PNMA2	8	26504686	26514092	-	5579	protein_coding	PNMA family member 2 [Source:HGNC Symbol;Acc:HGNC:9159]	-
ENSG00000005020	1024.94	1003.87	1039.34	693.357	659.802	722.655	1022.72	691.938	0.563097	8.84e-08	1.09e-06	SKAP2	7	26667062	26995239	-	5520	protein_coding	src kinase associated phosphoprotein 2 [Source:HGNC Symbol;Acc:HGNC:15687]	-
ENSG00000074410	11722	11377.9	11267.1	8734.52	8669.32	8521.34	11455.7	8641.73	0.406678	8.94e-08	1.1e-06	CA12	15	63321378	63382161	-	7313	protein_coding	carbonic anhydrase 12 [Source:HGNC Symbol;Acc:HGNC:1371]	-
ENSG00000197565	4097.62	3828.33	4085.06	3025.91	2858.11	2872.13	4003.67	2918.72	0.455977	9.64e-08	1.18e-06	COL4A6	X	108155607	108439497	-	9282	protein_coding	collagen type IV alpha 6 chain [Source:HGNC Symbol;Acc:HGNC:2208]	-
ENSG00000156510	2753.32	2529.2	2377.93	1786.16	1855.5	1662.72	2553.48	1768.13	0.530452	9.96e-08	1.22e-06	HKDC1	10	69220303	69267559	+	4259	protein_coding	hexokinase domain containing 1 [Source:HGNC Symbol;Acc:HGNC:23302]	-
ENSG00000134109	1834.49	1709.49	1859.77	1332.47	1215.32	1219.09	1801.25	1255.63	0.520631	1.05e-07	1.28e-06	EDEM1	3	5187646	5219957	+	6758	protein_coding	ER degradation enhancing alpha-mannosidase like protein 1 [Source:HGNC Symbol;Acc:HGNC:18967]	-
ENSG00000112249	1277.46	1710.49	1645.87	978.392	847.726	1020.17	1544.61	948.762	0.702864	1.09e-07	1.32e-06	ASCC3	6	100508194	100881372	-	11731	protein_coding	activating signal cointegrator 1 complex subunit 3 [Source:HGNC Symbol;Acc:HGNC:18697]	-
ENSG00000198715	1150.13	1040.91	982.102	709.137	720.722	674.243	1057.71	701.367	0.592851	1.13e-07	1.37e-06	GLMP	1	156290089	156295689	-	3471	protein_coding	glycosylated lysosomal membrane protein [Source:HGNC Symbol;Acc:HGNC:29436]	NCU-G1
ENSG00000140941	1988.33	2065.8	2032.49	1425.18	1478.62	1477.88	2028.87	1460.56	0.47417	1.14e-07	1.38e-06	MAP1LC3B	16	87383995	87404779	+	5313	protein_coding	microtubule associated protein 1 light chain 3 beta [Source:HGNC Symbol;Acc:HGNC:13352]	-
ENSG00000055208	1257.3	1488.29	1548.47	945.845	930.33	968.234	1431.35	948.137	0.594306	1.15e-07	1.39e-06	TAB2	6	149218641	149411613	+	6010	protein_coding	TGF-beta activated kinase 1 (MAP3K7) binding protein 2 [Source:HGNC Symbol;Acc:HGNC:17075]	-
ENSG00000164713	3400.54	2891.51	2803.71	1680.63	2116.73	1205.89	3031.92	1667.75	0.862895	1.24e-07	1.48e-06	BRI3	7	98252379	98310441	+	5139	protein_coding	brain protein I3 [Source:HGNC Symbol;Acc:HGNC:1109]	-
ENSG00000068745	1319.9	1352.18	1221.1	939.927	854.954	856.447	1297.72	883.776	0.554314	1.24e-07	1.49e-06	IP6K2	3	48688003	48740353	-	5624	protein_coding	inositol hexakisphosphate kinase 2 [Source:HGNC Symbol;Acc:HGNC:17313]	-
ENSG00000135269	1125.73	1285.12	1146.79	797.903	834.303	746.421	1185.88	792.875	0.58153	1.28e-07	1.53e-06	TES	7	116210493	116258783	+	4280	protein_coding	testin LIM domain protein [Source:HGNC Symbol;Acc:HGNC:14620]	-
ENSG00000135926	2464.73	2224.94	2046.55	1546.49	1530.24	1571.18	2245.4	1549.3	0.535105	1.36e-07	1.62e-06	TMBIM1	2	218274192	218292586	-	5098	protein_coding	transmembrane BAX inhibitor motif containing 1 [Source:HGNC Symbol;Acc:HGNC:23410]	-
ENSG00000197324	7180.92	6473.63	6142.66	4565.5	4895.33	3954.8	6599.07	4471.88	0.561554	1.4e-07	1.65e-06	LRP10	14	22871613	22881580	+	7112	protein_coding	LDL receptor related protein 10 [Source:HGNC Symbol;Acc:HGNC:14553]	-
ENSG00000164300	1044.03	1060.92	1086.54	740.698	750.666	692.728	1063.83	728.031	0.547808	1.41e-07	1.67e-06	SERINC5	5	80111651	80256079	-	9570	protein_coding	serine incorporator 5 [Source:HGNC Symbol;Acc:HGNC:18825]	-
ENSG00000148154	962.336	1007.88	1006.2	708.151	663.932	575.659	992.138	649.247	0.612823	1.77e-07	2.06e-06	UGCG	9	111896766	111935369	+	4615	protein_coding	UDP-glucose ceramide glucosyltransferase [Source:HGNC Symbol;Acc:HGNC:12524]	-
ENSG00000132471	4397.89	3765.27	3592	2541.65	2845.72	2126.59	3918.39	2504.65	0.645956	1.77e-07	2.07e-06	WBP2	17	75845699	75856507	-	5399	protein_coding	WW domain binding protein 2 [Source:HGNC Symbol;Acc:HGNC:12738]	-
ENSG00000162813	986.739	911.793	930.888	667.713	623.662	616.149	943.14	635.841	0.568849	1.79e-07	2.08e-06	BPNT1	1	220057482	220090462	-	3113	protein_coding	3'(2'), 5'-bisphosphate nucleotidase 1 [Source:HGNC Symbol;Acc:HGNC:1096]	-
ENSG00000064012	1019.63	1024.89	1034.32	678.562	662.899	746.421	1026.28	695.961	0.55956	1.84e-07	2.13e-06	CASP8	2	201233443	201287711	+	7243	protein_coding	caspase 8 [Source:HGNC Symbol;Acc:HGNC:1509]	-
ENSG00000072042	2238.73	2421.11	2240.36	1411.37	1600.46	1715.53	2300.06	1575.79	0.545313	1.92e-07	2.22e-06	RDH11	14	67676801	67695814	-	5518	protein_coding	retinol dehydrogenase 11 [Source:HGNC Symbol;Acc:HGNC:17964]	-
ENSG00000131171	1293.37	1698.48	1745.29	964.584	926.2	1065.94	1579.05	985.574	0.679832	1.93e-07	2.23e-06	SH3BGRL	X	81201943	81298547	+	2304	protein_coding	SH3 domain binding glutamate rich protein like [Source:HGNC Symbol;Acc:HGNC:10823]	-
ENSG00000158290	2055.18	2490.17	2634	1723.04	1465.19	1469.08	2393.11	1552.43	0.624608	1.97e-07	2.28e-06	CUL4B	X	120524609	120575794	-	7031	protein_coding	cullin 4B [Source:HGNC Symbol;Acc:HGNC:2555]	-
ENSG00000120889	6516.72	5739.99	5671.69	4383.04	4368.73	4111.47	5976.13	4287.75	0.479018	2e-07	2.3e-06	TNFRSF10B	8	23020133	23069179	-	5158	protein_coding	TNF receptor superfamily member 10b [Source:HGNC Symbol;Acc:HGNC:11905]	-
ENSG00000135862	7185.16	6998.09	7207.1	5450.2	5456.01	5186.21	7130.12	5364.14	0.410656	2.07e-07	2.38e-06	LAMC1	1	183023460	183145592	+	8406	protein_coding	laminin subunit gamma 1 [Source:HGNC Symbol;Acc:HGNC:6492]	-
ENSG00000166619	1651.99	1444.26	1415.91	1039.54	1055.27	988.479	1504.05	1027.76	0.549421	2.15e-07	2.46e-06	BLCAP	20	37492472	37527931	-	7869	protein_coding	BLCAP, apoptosis inducing factor [Source:HGNC Symbol;Acc:HGNC:1055]	-
ENSG00000136295	7472.69	6524.67	6130.6	4563.53	4826.15	3633.52	6709.32	4341.07	0.628307	2.27e-07	2.6e-06	TTYH3	7	2631951	2664802	+	6129	protein_coding	tweety family member 3 [Source:HGNC Symbol;Acc:HGNC:22222]	-
ENSG00000198899	93090.9	108962	101547	73296.6	73103.7	57924.2	101200	68108.2	0.571327	2.3e-07	2.63e-06	MT-ATP6	MT	8527	9207	+	681	protein_coding	mitochondrially encoded ATP synthase membrane subunit 6 [Source:HGNC Symbol;Acc:HGNC:7414]	-
ENSG00000160445	1401.59	1319.15	1241.18	793.957	935.493	596.784	1320.64	775.412	0.76943	2.34e-07	2.66e-06	ZER1	9	128729786	128772414	-	4370	protein_coding	zyg-11 related cell cycle regulator [Source:HGNC Symbol;Acc:HGNC:30960]	-
ENSG00000076604	2187.8	1999.74	1900.94	1363.04	1439.38	1465.55	2029.49	1422.66	0.512252	2.34e-07	2.67e-06	TRAF4	17	28743984	28750958	+	4596	protein_coding	TNF receptor associated factor 4 [Source:HGNC Symbol;Acc:HGNC:12034]	-
ENSG00000104763	2314.06	2578.24	2621.95	1601.72	1308.24	1848.45	2504.75	1586.14	0.658564	2.41e-07	2.74e-06	ASAH1	8	18055992	18084998	-	15378	protein_coding	N-acylsphingosine amidohydrolase 1 [Source:HGNC Symbol;Acc:HGNC:735]	-
ENSG00000162909	12139	12163.6	11918.8	8728.6	9587.26	8734.35	12073.8	9016.74	0.421268	2.59e-07	2.93e-06	CAPN2	1	223701593	223776018	+	8792	protein_coding	calpain 2 [Source:HGNC Symbol;Acc:HGNC:1479]	-
ENSG00000111670	887.004	1204.05	1152.81	731.822	611.272	630.232	1081.29	657.775	0.717491	2.63e-07	2.97e-06	GNPTAB	12	101745497	101830938	-	9755	protein_coding	N-acetylglucosamine-1-phosphate transferase subunits alpha and beta [Source:HGNC Symbol;Acc:HGNC:29670]	-
ENSG00000197747	14213.3	12333.7	11100.4	8288.72	9265.1	7841.82	12549.1	8465.21	0.568014	2.78e-07	3.12e-06	S100A10	1	151982915	151994390	-	1543	protein_coding	S100 calcium binding protein A10 [Source:HGNC Symbol;Acc:HGNC:10487]	-
ENSG00000118564	1383.56	1365.19	1400.85	972.475	996.414	989.359	1383.2	986.083	0.488234	2.89e-07	3.24e-06	FBXL5	4	15604539	15681679	-	4573	protein_coding	F-box and leucine rich repeat protein 5 [Source:HGNC Symbol;Acc:HGNC:13602]	-
ENSG00000168014	914.591	854.743	941.934	632.207	595.783	606.467	903.756	611.486	0.563535	2.94e-07	3.29e-06	C2CD3	11	74012714	74171210	-	12571	protein_coding	C2 calcium dependent domain containing 3 [Source:HGNC Symbol;Acc:HGNC:24564]	-
ENSG00000166920	3039.79	2941.56	2952.33	1603.7	1979.4	2239.26	2977.89	1940.79	0.617271	3.3e-07	3.66e-06	C15orf48	15	45430529	45448761	+	1405	protein_coding	chromosome 15 open reading frame 48 [Source:HGNC Symbol;Acc:HGNC:29898]	-
ENSG00000198879	926.262	1029.9	1018.25	674.617	702.136	637.274	991.47	671.343	0.563338	3.38e-07	3.75e-06	SFMBT2	10	7158624	7411486	-	9953	protein_coding	Scm like with four mbt domains 2 [Source:HGNC Symbol;Acc:HGNC:20256]	-
ENSG00000081087	972.946	1148	1139.76	695.329	595.783	772.827	1086.9	687.98	0.658917	3.63e-07	3.99e-06	OSTM1	6	108041409	108165854	-	5325	protein_coding	osteopetrosis associated transmembrane protein 1 [Source:HGNC Symbol;Acc:HGNC:21652]	-
ENSG00000165868	1270.03	1444.26	1355.66	951.763	956.144	936.547	1356.65	948.151	0.517157	3.84e-07	4.2e-06	HSPA12A	10	116671192	116850236	-	11834	protein_coding	heat shock protein family A (Hsp70) member 12A [Source:HGNC Symbol;Acc:HGNC:19022]	-
ENSG00000122786	3003.72	3541.08	3638.2	2371.02	2186.95	2475.16	3394.33	2344.38	0.533812	4.07e-07	4.43e-06	CALD1	7	134744252	134970728	+	9843	protein_coding	caldesmon 1 [Source:HGNC Symbol;Acc:HGNC:1441]	-
ENSG00000260032	5718.84	5875.11	6017.13	4273.56	3741.97	4533.98	5870.36	4183.17	0.488636	4.14e-07	4.5e-06	NORAD	20	36045622	36050960	-	5339	lincRNA	non-coding RNA activated by DNA damage [Source:HGNC Symbol;Acc:HGNC:44311]	-
ENSG00000186815	3026	2786.42	2602.87	2043.58	2041.36	1798.27	2805.1	1961.07	0.516654	4.27e-07	4.63e-06	TPCN1	12	113221050	113298585	+	8728	protein_coding	two pore segment channel 1 [Source:HGNC Symbol;Acc:HGNC:18182]	-
ENSG00000140950	1539.53	1364.19	1383.78	1011.93	999.512	994.641	1429.16	1002.03	0.512085	4.29e-07	4.65e-06	TLDC1	16	84476421	84554033	-	8159	protein_coding	TBC/LysM-associated domain containing 1 [Source:HGNC Symbol;Acc:HGNC:29325]	-
ENSG00000151491	1555.44	1915.67	2043.53	1242.72	1000.54	1241.98	1838.21	1161.75	0.661745	4.56e-07	4.92e-06	EPS8	12	15620158	15882329	-	8692	protein_coding	epidermal growth factor receptor pathway substrate 8 [Source:HGNC Symbol;Acc:HGNC:3420]	-
ENSG00000179222	3813.27	3447	3273.67	2347.35	2640.24	1978.72	3511.31	2322.1	0.596959	4.92e-07	5.3e-06	MAGED1	X	51803007	51902357	+	6016	protein_coding	MAGE family member D1 [Source:HGNC Symbol;Acc:HGNC:6813]	-
ENSG00000153317	3477.99	3945.43	4411.42	2846.41	2730.07	2554.38	3944.95	2710.29	0.541796	4.94e-07	5.32e-06	ASAP1	8	130052104	130443660	-	8280	protein_coding	ArfGAP with SH3 domain, ankyrin repeat and PH domain 1 [Source:HGNC Symbol;Acc:HGNC:2720]	-
ENSG00000145730	1600	1651.44	1701.1	1219.05	1192.6	1040.41	1650.85	1150.69	0.521412	5.16e-07	5.53e-06	PAM	5	102753981	103031105	+	8846	protein_coding	peptidylglycine alpha-amidating monooxygenase [Source:HGNC Symbol;Acc:HGNC:8596]	-
ENSG00000185585	1720.96	1591.38	1666.96	1046.45	1136.84	675.123	1659.77	952.803	0.801781	5.16e-07	5.54e-06	OLFML2A	9	124777158	124814885	+	6746	protein_coding	olfactomedin like 2A [Source:HGNC Symbol;Acc:HGNC:27270]	-
ENSG00000103811	989.922	890.775	889.716	599.66	664.964	598.545	923.471	621.056	0.572677	5.33e-07	5.7e-06	CTSH	15	78921058	78949574	-	5892	protein_coding	cathepsin H [Source:HGNC Symbol;Acc:HGNC:2535]	-
ENSG00000214485	2553.85	3423.98	3330.91	2102.75	2103.31	1893.34	3102.91	2033.13	0.610265	5.46e-07	5.84e-06	RPL7P1	5	150094302	150095048	+	747	processed_pseudogene	ribosomal protein L7 pseudogene 1 [Source:HGNC Symbol;Acc:HGNC:10367]	-
ENSG00000125726	2036.08	1615.4	1558.51	1160.85	1093.47	1168.04	1736.66	1140.79	0.605844	5.61e-07	5.99e-06	CD70	19	6583183	6604103	-	1532	protein_coding	CD70 molecule [Source:HGNC Symbol;Acc:HGNC:11937]	-
ENSG00000131981	1953.32	1826.59	1668.97	1262.44	1286.56	1298.31	1816.29	1282.44	0.501889	5.72e-07	6.09e-06	LGALS3	14	55124110	55145413	+	2397	protein_coding	galectin 3 [Source:HGNC Symbol;Acc:HGNC:6563]	-
ENSG00000138685	1424.94	1868.63	1988.3	1054.34	874.573	1222.62	1760.62	1050.51	0.744477	5.95e-07	6.31e-06	FGF2	4	122826708	122898236	+	6775	protein_coding	fibroblast growth factor 2 [Source:HGNC Symbol;Acc:HGNC:3676]	-
ENSG00000164171	2553.85	2949.57	3123.04	2129.38	1770.83	1958.47	2875.49	1952.9	0.558187	6.09e-07	6.46e-06	ITGA2	5	52989326	53094779	+	7910	protein_coding	integrin subunit alpha 2 [Source:HGNC Symbol;Acc:HGNC:6137]	-
ENSG00000189241	1346.42	1339.16	1182.94	921.188	908.647	807.155	1289.51	878.997	0.553414	6.15e-07	6.51e-06	TSPYL1	6	116276578	116279903	-	3326	protein_coding	TSPY like 1 [Source:HGNC Symbol;Acc:HGNC:12382]	-
ENSG00000103642	1899.21	2066.8	1961.19	1347.26	1293.79	1519.25	1975.73	1386.77	0.510139	6.51e-07	6.86e-06	LACTB	15	63121800	63142061	+	3972	protein_coding	lactamase beta [Source:HGNC Symbol;Acc:HGNC:16468]	-
ENSG00000151136	2178.25	2079.81	2166.05	1552.41	1620.08	1365.21	2141.37	1512.56	0.502089	6.52e-07	6.86e-06	BTBD11	12	107318413	107659642	+	7924	protein_coding	BTB domain containing 11 [Source:HGNC Symbol;Acc:HGNC:23844]	-
ENSG00000196352	1000.53	1038.9	1106.62	750.561	618.499	729.696	1048.69	699.586	0.583462	6.97e-07	7.3e-06	CD55	1	207321376	207386804	+	5908	protein_coding	CD55 molecule (Cromer blood group) [Source:HGNC Symbol;Acc:HGNC:2665]	-
ENSG00000074416	2216.45	1934.68	1887.88	1438.99	1444.54	1369.61	2013.01	1417.71	0.505797	7.12e-07	7.45e-06	MGLL	3	127689062	128052190	-	11849	protein_coding	monoglyceride lipase [Source:HGNC Symbol;Acc:HGNC:17038]	-
ENSG00000117859	1231.83	1383.2	1476.17	948.804	795.066	964.713	1363.73	902.861	0.594531	7.33e-07	7.66e-06	OSBPL9	1	51577179	51798427	+	9523	protein_coding	oxysterol binding protein like 9 [Source:HGNC Symbol;Acc:HGNC:16386]	-
ENSG00000163870	1828.12	1535.34	1528.38	1066.17	1192.6	1061.54	1630.61	1106.77	0.5592	7.43e-07	7.75e-06	TPRA1	3	127571266	127598267	-	5622	protein_coding	transmembrane protein adipocyte associated 1 [Source:HGNC Symbol;Acc:HGNC:30413]	-
ENSG00000138029	2620.69	2587.25	2605.88	1973.55	1955.66	1910.06	2604.61	1946.42	0.420332	7.66e-07	7.98e-06	HADHB	2	26243170	26290468	+	4280	protein_coding	hydroxyacyl-CoA dehydrogenase trifunctional multienzyme complex subunit beta [Source:HGNC Symbol;Acc:HGNC:4803]	-
ENSG00000170190	1272.15	1184.03	1217.08	836.368	917.94	775.468	1224.42	843.258	0.538773	7.73e-07	8.05e-06	SLC16A5	17	75087727	75106162	+	3089	protein_coding	solute carrier family 16 member 5 [Source:HGNC Symbol;Acc:HGNC:10926]	-
ENSG00000137145	833.954	1160.01	1199.01	680.535	609.206	657.519	1064.32	649.087	0.713634	7.87e-07	8.18e-06	DENND4C	9	19230435	19373545	+	8745	protein_coding	DENN domain containing 4C [Source:HGNC Symbol;Acc:HGNC:26079]	-
ENSG00000141458	3323.08	3230.81	3077.85	2388.78	2439.92	2106.35	3210.58	2311.68	0.474219	8.17e-07	8.46e-06	NPC1	18	23506184	23586898	-	10102	protein_coding	NPC intracellular cholesterol transporter 1 [Source:HGNC Symbol;Acc:HGNC:7897]	-
ENSG00000173273	1030.24	1121.98	1286.37	809.738	709.364	757.863	1146.2	758.988	0.594767	8.31e-07	8.59e-06	TNKS	8	9555914	9782346	+	14186	protein_coding	tankyrase [Source:HGNC Symbol;Acc:HGNC:11941]	-
ENSG00000067167	7102.4	8739.6	9102.02	5236.17	4794.14	6277.68	8314.67	5436	0.612985	8.48e-07	8.75e-06	TRAM1	8	70573442	70608387	-	3878	protein_coding	translocation associated membrane protein 1 [Source:HGNC Symbol;Acc:HGNC:20568]	-
ENSG00000115204	962.336	973.847	948.963	628.262	701.104	670.722	961.716	666.696	0.528726	8.65e-07	8.89e-06	MPV17	2	27309492	27325680	-	5625	protein_coding	MPV17, mitochondrial inner membrane protein [Source:HGNC Symbol;Acc:HGNC:7224]	-
ENSG00000148346	1031.3	962.837	971.056	702.233	684.583	687.446	988.398	691.421	0.515383	8.86e-07	9.09e-06	LCN2	9	128149071	128153455	+	1598	protein_coding	lipocalin 2 [Source:HGNC Symbol;Acc:HGNC:6526]	-
ENSG00000107745	2101.86	2216.93	2050.56	1511.97	1615.95	1520.13	2123.12	1549.35	0.454748	8.97e-07	9.19e-06	MICU1	10	72367327	72626191	-	3852	protein_coding	mitochondrial calcium uptake 1 [Source:HGNC Symbol;Acc:HGNC:1530]	-
ENSG00000072364	1847.22	2088.82	2413.08	1457.73	1353.68	1470.84	2116.37	1427.41	0.568166	9.13e-07	9.34e-06	AFF4	5	132875379	132963634	-	11297	protein_coding	AF4/FMR2 family member 4 [Source:HGNC Symbol;Acc:HGNC:17869]	AF-4
ENSG00000196998	1164.99	1101.96	1012.23	706.178	805.392	719.134	1093.06	743.568	0.556155	9.53e-07	9.73e-06	WDR45	X	49071470	49101170	-	5452	protein_coding	WD repeat domain 45 [Source:HGNC Symbol;Acc:HGNC:28912]	-
ENSG00000164465	2422.29	2134.86	2407.05	1593.83	1685.13	1721.7	2321.4	1666.89	0.477631	9.67e-07	9.87e-06	DCBLD1	6	117453817	117569858	+	6819	protein_coding	discoidin, CUB and LCCL domain containing 1 [Source:HGNC Symbol;Acc:HGNC:21479]	-
ENSG00000198796	1378.25	1395.21	1463.11	1041.51	1027.39	974.396	1412.19	1014.43	0.477654	1.02e-06	1.04e-05	ALPK2	18	58481247	58628957	-	9431	protein_coding	alpha kinase 2 [Source:HGNC Symbol;Acc:HGNC:20565]	-
ENSG00000197448	2050.93	1913.66	1814.58	1353.18	1456.93	1313.28	1926.39	1374.46	0.487265	1.03e-06	1.04e-05	GSTK1	7	143244093	143270854	+	4228	protein_coding	glutathione S-transferase kappa 1 [Source:HGNC Symbol;Acc:HGNC:16906]	-
ENSG00000086544	899.737	801.697	816.41	579.934	588.555	537.81	839.281	568.767	0.561698	1.08e-06	1.09e-05	ITPKC	19	40717103	40740860	+	3385	protein_coding	inositol-trisphosphate 3-kinase C [Source:HGNC Symbol;Acc:HGNC:14897]	-
ENSG00000164307	831.832	827.72	855.573	576.975	557.579	602.066	838.375	578.873	0.533816	1.1e-06	1.1e-05	ERAP1	5	96760810	96808100	-	7945	protein_coding	endoplasmic reticulum aminopeptidase 1 [Source:HGNC Symbol;Acc:HGNC:18173]	-
ENSG00000138829	2432.9	2600.26	2710.32	1941.99	1886.47	1625.75	2581.16	1818.07	0.506127	1.1e-06	1.1e-05	FBN2	5	128257909	128659185	-	13196	protein_coding	fibrillin 2 [Source:HGNC Symbol;Acc:HGNC:3604]	-
ENSG00000172725	2592.05	2392.08	2050.56	1625.39	1694.42	1469.08	2344.9	1596.3	0.555027	1.11e-06	1.12e-05	CORO1B	11	67435510	67443821	-	5327	protein_coding	coronin 1B [Source:HGNC Symbol;Acc:HGNC:2253]	-
ENSG00000197343	1284.88	1651.44	1580.6	1019.82	934.461	1051.85	1505.64	1002.04	0.58732	1.19e-06	1.18e-05	ZNF655	7	99558406	99576453	+	8401	protein_coding	zinc finger protein 655 [Source:HGNC Symbol;Acc:HGNC:30899]	zf-C2H2
ENSG00000115561	2264.2	2341.04	2058.6	1480.41	1440.41	1718.18	2221.28	1546.33	0.52196	1.19e-06	1.18e-05	CHMP3	2	86503431	86563479	-	7018	protein_coding	charged multivesicular body protein 3 [Source:HGNC Symbol;Acc:HGNC:29865]	-
ENSG00000111859	1996.82	1983.73	1911.99	1401.51	1515.79	1273.67	1964.18	1396.99	0.492188	1.2e-06	1.2e-05	NEDD9	6	11183298	11382348	-	10359	protein_coding	neural precursor cell expressed, developmentally down-regulated 9 [Source:HGNC Symbol;Acc:HGNC:7733]	-
ENSG00000103249	1646.69	1596.39	1535.41	1133.24	1212.22	1065.94	1592.83	1137.13	0.486671	1.23e-06	1.22e-05	CLCN7	16	1444934	1475580	-	8119	protein_coding	chloride voltage-gated channel 7 [Source:HGNC Symbol;Acc:HGNC:2025]	-
ENSG00000059122	1933.16	1812.58	1690.06	1194.39	1376.39	1254.3	1811.93	1275.03	0.507124	1.28e-06	1.27e-05	FLYWCH1	16	2911937	2951208	+	8419	protein_coding	FLYWCH-type zinc finger 1 [Source:HGNC Symbol;Acc:HGNC:25404]	-
ENSG00000102699	2617.51	2838.47	3047.73	2091.91	2103.31	1857.25	2834.57	2017.49	0.491001	1.32e-06	1.31e-05	PARP4	13	24420926	24512810	-	6080	protein_coding	poly(ADP-ribose) polymerase family member 4 [Source:HGNC Symbol;Acc:HGNC:271]	-
ENSG00000135823	1174.54	1216.06	1217.08	863.983	787.838	893.416	1202.56	848.413	0.502705	1.39e-06	1.37e-05	STX6	1	180972712	181023121	-	6477	protein_coding	syntaxin 6 [Source:HGNC Symbol;Acc:HGNC:11441]	-
ENSG00000221890	1156.5	949.826	1010.22	654.892	756.862	551.893	1038.85	654.549	0.667435	1.43e-06	1.4e-05	NPTXR	22	38818452	38843982	-	5784	protein_coding	neuronal pentraxin receptor [Source:HGNC Symbol;Acc:HGNC:7954]	-
ENSG00000137449	942.177	915.796	973.064	695.329	653.606	591.503	943.679	646.813	0.545706	1.49e-06	1.45e-05	CPEB2	4	15002674	15070153	+	7177	protein_coding	cytoplasmic polyadenylation element binding protein 2 [Source:HGNC Symbol;Acc:HGNC:21745]	-
ENSG00000167106	4005.31	3672.19	3556.86	2660	2829.2	2141.56	3744.79	2543.59	0.558392	1.51e-06	1.47e-05	FAM102A	9	127940579	127980513	-	6100	protein_coding	family with sequence similarity 102 member A [Source:HGNC Symbol;Acc:HGNC:31419]	-
ENSG00000136153	1187.27	1450.26	1328.55	858.066	925.168	940.067	1322.03	907.767	0.542437	1.56e-06	1.51e-05	LMO7	13	75620434	75859870	+	14367	protein_coding	LIM domain 7 [Source:HGNC Symbol;Acc:HGNC:6646]	-
ENSG00000102531	880.638	1116.97	1236.16	717.027	619.532	699.769	1077.92	678.776	0.667225	1.61e-06	1.55e-05	FNDC3A	13	48975912	49209779	+	7698	protein_coding	fibronectin type III domain containing 3A [Source:HGNC Symbol;Acc:HGNC:20296]	-
ENSG00000115415	2496.56	2815.45	2887.06	2017.93	1988.7	1980.48	2733.02	1995.7	0.45376	1.8e-06	1.73e-05	STAT1	2	190964358	191020960	-	6053	protein_coding	signal transducer and activator of transcription 1 [Source:HGNC Symbol;Acc:HGNC:11362]	STAT
ENSG00000132824	3606.37	3787.29	3536.77	2681.7	2782.73	2798.2	3643.48	2754.21	0.403655	1.88e-06	1.8e-05	SERINC3	20	44496221	44522109	-	4683	protein_coding	serine incorporator 3 [Source:HGNC Symbol;Acc:HGNC:11699]	-
ENSG00000113739	2883.83	2739.38	2570.74	1933.11	1837.94	2130.12	2731.31	1967.06	0.473074	1.92e-06	1.84e-05	STC2	5	173314713	173329503	-	6128	protein_coding	stanniocalcin 2 [Source:HGNC Symbol;Acc:HGNC:11374]	-
ENSG00000137868	2989.93	2731.38	2687.22	2015.96	2155.97	1753.38	2802.84	1975.11	0.505359	1.98e-06	1.88e-05	STRA6	15	74179466	74212267	-	7690	protein_coding	stimulated by retinoic acid 6 [Source:HGNC Symbol;Acc:HGNC:30650]	-
ENSG00000138772	1993.64	2146.87	2115.84	1559.31	1346.45	1572.06	2085.45	1492.61	0.482169	2.18e-06	2.06e-05	ANXA3	4	78551519	78610451	+	5123	protein_coding	annexin A3 [Source:HGNC Symbol;Acc:HGNC:541]	-
ENSG00000128487	2375.6	2309.01	2280.52	1717.12	1772.89	1442.67	2321.71	1644.23	0.498348	2.28e-06	2.15e-05	SPECC1	17	20009344	20319026	+	13676	protein_coding	sperm antigen with calponin homology and coiled-coil domains 1 [Source:HGNC Symbol;Acc:HGNC:30615]	-
ENSG00000138768	1494.96	1850.61	1885.88	1157.9	961.307	1271.03	1743.82	1130.08	0.625339	2.31e-06	2.17e-05	USO1	4	75724593	75814286	+	4588	protein_coding	USO1 vesicle transport factor [Source:HGNC Symbol;Acc:HGNC:30904]	-
ENSG00000141429	2236.61	3089.69	2917.18	1825.61	1516.82	1943.51	2747.83	1761.98	0.640885	2.44e-06	2.29e-05	GALNT1	18	35581117	35711834	+	5126	protein_coding	polypeptide N-acetylgalactosaminyltransferase 1 [Source:HGNC Symbol;Acc:HGNC:4123]	-
ENSG00000170043	2673.75	2444.13	2321.7	1681.61	1892.67	1797.39	2479.86	1790.56	0.469806	2.48e-06	2.32e-05	TRAPPC1	17	7930345	7932123	-	1171	protein_coding	trafficking protein particle complex 1 [Source:HGNC Symbol;Acc:HGNC:19894]	-
ENSG00000100554	1262.6	1337.16	1258.26	860.038	768.22	991.12	1286.01	873.126	0.557611	2.5e-06	2.34e-05	ATP6V1D	14	67294371	67360265	-	4251	protein_coding	ATPase H+ transporting V1 subunit D [Source:HGNC Symbol;Acc:HGNC:13527]	-
ENSG00000107554	1439.79	1440.25	1530.39	1119.43	1062.5	970.875	1470.15	1050.93	0.484844	2.53e-06	2.37e-05	DNMBP	10	99875577	100009919	-	8461	protein_coding	dynamin binding protein [Source:HGNC Symbol;Acc:HGNC:30373]	-
ENSG00000107521	825.466	916.797	870.636	552.318	633.988	607.347	870.966	597.884	0.543022	2.58e-06	2.4e-05	HPS1	10	98416198	98446947	-	5301	protein_coding	HPS1, biogenesis of lysosomal organelles complex 3 subunit 1 [Source:HGNC Symbol;Acc:HGNC:5163]	-
ENSG00000151176	3004.78	3158.75	3005.55	2008.07	2216.89	1303.6	3056.36	1842.85	0.730485	2.72e-06	2.52e-05	PLBD2	12	113358566	113391625	+	5260	protein_coding	phospholipase B domain containing 2 [Source:HGNC Symbol;Acc:HGNC:27283]	-
ENSG00000152894	1317.77	1377.2	1541.44	1008.97	798.164	1017.53	1412.14	941.552	0.584179	2.75e-06	2.55e-05	PTPRK	6	127968779	128520674	-	9000	protein_coding	protein tyrosine phosphatase, receptor type K [Source:HGNC Symbol;Acc:HGNC:9674]	-
ENSG00000137575	4777.73	5794.04	5663.65	4027.98	3472.48	3979.44	5411.81	3826.63	0.49998	2.78e-06	2.57e-05	SDCBP	8	58552924	58582860	+	4778	protein_coding	syndecan binding protein [Source:HGNC Symbol;Acc:HGNC:10662]	-
ENSG00000162413	1048.28	1012.88	978.085	743.657	731.048	656.639	1013.08	710.448	0.512565	2.79e-06	2.58e-05	KLHL21	1	6590724	6614607	-	6901	protein_coding	kelch like family member 21 [Source:HGNC Symbol;Acc:HGNC:29041]	-
ENSG00000120690	807.429	986.858	953.984	632.207	593.718	633.753	916.09	619.893	0.563515	2.9e-06	2.67e-05	ELF1	13	40932028	41061440	-	4335	protein_coding	E74 like ETS transcription factor 1 [Source:HGNC Symbol;Acc:HGNC:3316]	ETS
ENSG00000075785	4911.42	4830.2	4869.34	3553.58	3674.86	3908.15	4870.32	3712.19	0.39158	3.06e-06	2.81e-05	RAB7A	3	128726122	128814796	+	2717	protein_coding	RAB7A, member RAS oncogene family [Source:HGNC Symbol;Acc:HGNC:9788]	-
ENSG00000102910	1880.11	1929.68	1949.14	1482.38	1431.12	1357.29	1919.64	1423.6	0.431628	3.16e-06	2.89e-05	LONP2	16	48244296	48363122	+	9957	protein_coding	lon peptidase 2, peroxisomal [Source:HGNC Symbol;Acc:HGNC:20598]	-
ENSG00000088367	2805.31	2594.26	2572.75	1970.59	2026.9	1649.52	2657.44	1882.34	0.497953	3.17e-06	2.9e-05	EPB41L1	20	36091504	36232799	+	9674	protein_coding	erythrocyte membrane protein band 4.1 like 1 [Source:HGNC Symbol;Acc:HGNC:3378]	-
ENSG00000101255	3529.98	2981.59	2929.23	2064.29	2446.12	1883.66	3146.94	2131.35	0.562482	3.32e-06	3.03e-05	TRIB3	20	362835	397559	+	3434	protein_coding	tribbles pseudokinase 3 [Source:HGNC Symbol;Acc:HGNC:16228]	-
ENSG00000006715	1004.78	1211.05	1264.28	838.34	735.178	776.348	1160.04	783.289	0.566753	3.55e-06	3.23e-05	VPS41	7	38722963	38932394	-	7801	protein_coding	VPS41, HOPS complex subunit [Source:HGNC Symbol;Acc:HGNC:12713]	-
ENSG00000122870	2734.22	3019.63	3165.22	2118.53	2157	2280.63	2973.02	2185.39	0.44398	3.56e-06	3.23e-05	BICC1	10	58513140	58831437	+	6569	protein_coding	BicC family RNA binding protein 1 [Source:HGNC Symbol;Acc:HGNC:19351]	-
ENSG00000147677	4071.1	4332.77	4239.71	3272.49	3172	3256.79	4214.52	3233.76	0.382155	3.59e-06	3.25e-05	EIF3H	8	116642130	116766925	-	6434	protein_coding	eukaryotic translation initiation factor 3 subunit H [Source:HGNC Symbol;Acc:HGNC:3273]	-
ENSG00000130638	2276.93	2583.25	2423.12	1675.69	1804.9	1852.85	2427.76	1777.82	0.449483	3.63e-06	3.29e-05	ATXN10	22	45671798	45845307	+	5127	protein_coding	ataxin 10 [Source:HGNC Symbol;Acc:HGNC:10549]	-
ENSG00000054983	985.678	1092.95	1070.47	737.739	628.825	778.988	1049.7	715.184	0.552785	3.64e-06	3.29e-05	GALC	14	87837820	87993665	-	6825	protein_coding	galactosylceramidase [Source:HGNC Symbol;Acc:HGNC:4115]	-
ENSG00000104774	1203.19	996.867	1054.4	779.163	743.438	732.337	1084.82	751.646	0.529169	3.65e-06	3.3e-05	MAN2B1	19	12646511	12666742	-	5374	protein_coding	mannosidase alpha class 2B member 1 [Source:HGNC Symbol;Acc:HGNC:6826]	-
ENSG00000106799	1170.29	1449.26	1315.49	895.545	839.466	964.713	1311.68	899.908	0.543241	3.67e-06	3.32e-05	TGFBR1	9	99104038	99154192	+	6844	protein_coding	transforming growth factor beta receptor 1 [Source:HGNC Symbol;Acc:HGNC:11772]	-
ENSG00000242802	980.373	872.759	873.649	564.154	694.908	530.768	908.927	596.61	0.608401	3.92e-06	3.52e-05	AP5Z1	7	4775615	4794395	+	8396	protein_coding	adaptor related protein complex 5 subunit zeta 1 [Source:HGNC Symbol;Acc:HGNC:22197]	-
ENSG00000119471	1907.7	2106.83	2268.47	1485.34	1233.9	1575.58	2094.33	1431.61	0.548413	3.92e-06	3.52e-05	HSDL2	9	112379937	112472410	+	3455	protein_coding	hydroxysteroid dehydrogenase like 2 [Source:HGNC Symbol;Acc:HGNC:18572]	-
ENSG00000213694	1314.59	1429.24	1446.04	1090.83	933.428	874.932	1396.62	966.396	0.53182	3.98e-06	3.57e-05	S1PR3	9	88990863	89005010	+	13578	protein_coding	sphingosine-1-phosphate receptor 3 [Source:HGNC Symbol;Acc:HGNC:3167]	-
ENSG00000153561	787.27	742.646	861.599	555.277	529.7	560.696	797.171	548.557	0.538935	4.06e-06	3.63e-05	RMND5A	2	86720173	86778041	+	6804	protein_coding	required for meiotic nuclear division 5 homolog A [Source:HGNC Symbol;Acc:HGNC:25850]	-
ENSG00000103769	4269.5	4645.04	4535.94	3168.93	3086.3	3625.6	4483.5	3293.61	0.444707	4.21e-06	3.77e-05	RAB11A	15	65726054	65891991	+	5682	protein_coding	RAB11A, member RAS oncogene family [Source:HGNC Symbol;Acc:HGNC:9760]	-
ENSG00000170266	2127.33	1965.71	1863.78	1507.04	1446.61	1429.47	1985.61	1461.04	0.442528	5.16e-06	4.54e-05	GLB1	3	32996608	33097230	-	4364	protein_coding	galactosidase beta 1 [Source:HGNC Symbol;Acc:HGNC:4298]	-
ENSG00000123983	2467.91	3014.62	3251.58	1977.5	1698.55	2167.96	2911.37	1948	0.57945	5.27e-06	4.64e-05	ACSL3	2	222860934	222944639	+	7240	protein_coding	acyl-CoA synthetase long chain family member 3 [Source:HGNC Symbol;Acc:HGNC:3570]	-
ENSG00000125971	1955.44	1917.67	1775.42	1306.82	1382.59	1454.99	1882.84	1381.47	0.446349	5.32e-06	4.68e-05	DYNLRB1	20	34516409	34540958	+	2460	protein_coding	dynein light chain roadblock-type 1 [Source:HGNC Symbol;Acc:HGNC:15468]	-
ENSG00000144136	3383.56	3077.68	2898.1	2373.98	2335.64	2051.78	3119.78	2253.8	0.469299	5.33e-06	4.68e-05	SLC20A1	2	112645857	112663827	+	5577	protein_coding	solute carrier family 20 member 1 [Source:HGNC Symbol;Acc:HGNC:10946]	-
ENSG00000134313	1081.17	1181.03	1348.63	852.148	701.104	859.968	1203.61	804.407	0.580903	5.36e-06	4.71e-05	KIDINS220	2	8721081	8837630	-	15362	protein_coding	kinase D interacting substrate 220 [Source:HGNC Symbol;Acc:HGNC:29508]	-
ENSG00000075151	1145.89	1226.07	1377.75	925.133	795.066	881.093	1249.9	867.097	0.527428	5.59e-06	4.88e-05	EIF4G3	1	20806292	21176888	-	9596	protein_coding	eukaryotic translation initiation factor 4 gamma 3 [Source:HGNC Symbol;Acc:HGNC:3298]	-
ENSG00000170855	1463.13	1542.34	1453.07	928.092	914.842	1189.17	1486.18	1010.7	0.555277	5.78e-06	5.04e-05	TRIAP1	12	120443961	120446412	-	1442	protein_coding	TP53 regulated inhibitor of apoptosis 1 [Source:HGNC Symbol;Acc:HGNC:26937]	-
ENSG00000013561	1167.11	1274.11	1267.29	853.134	862.182	947.989	1236.17	887.769	0.477212	5.84e-06	5.09e-05	RNF14	5	141958328	141990291	+	4987	protein_coding	ring finger protein 14 [Source:HGNC Symbol;Acc:HGNC:10058]	-
ENSG00000255112	1137.4	1053.92	1039.34	765.355	811.587	737.618	1076.89	771.52	0.481439	6.37e-06	5.51e-05	CHMP1B	18	11851396	11854449	+	3054	protein_coding	charged multivesicular body protein 1B [Source:HGNC Symbol;Acc:HGNC:24287]	-
ENSG00000167508	1355.97	1130.98	1112.65	857.08	833.27	821.239	1199.87	837.196	0.519022	6.43e-06	5.56e-05	MVD	16	88651935	88663161	-	4717	protein_coding	mevalonate diphosphate decarboxylase [Source:HGNC Symbol;Acc:HGNC:7529]	-
ENSG00000109079	3537.41	3208.79	3205.39	2412.45	2644.37	2323.76	3317.2	2460.19	0.431382	6.76e-06	5.83e-05	TNFAIP1	17	28335602	28347009	+	3889	protein_coding	TNF alpha induced protein 1 [Source:HGNC Symbol;Acc:HGNC:11894]	-
ENSG00000143153	5515.13	5761.01	5600.39	4500.41	4295.42	4349.13	5625.51	4381.65	0.360528	6.81e-06	5.86e-05	ATP1B1	1	169105697	169132722	+	2962	protein_coding	ATPase Na+/K+ transporting subunit beta 1 [Source:HGNC Symbol;Acc:HGNC:804]	-
ENSG00000111110	1073.74	907.79	862.603	637.139	674.257	636.394	948.045	649.263	0.546045	7.08e-06	6.09e-05	PPM1H	12	62643982	62935037	-	7063	protein_coding	protein phosphatase, Mg2+/Mn2+ dependent 1H [Source:HGNC Symbol;Acc:HGNC:18583]	-
ENSG00000177628	1886.48	1756.53	1694.08	1241.73	1406.34	1139.88	1779.03	1262.65	0.495198	7.22e-06	6.2e-05	GBA	1	155234452	155244699	-	3648	protein_coding	glucosylceramidase beta [Source:HGNC Symbol;Acc:HGNC:4177]	-
ENSG00000100139	1840.85	1637.42	1586.63	1108.58	1288.63	840.603	1688.3	1079.27	0.646369	7.71e-06	6.59e-05	MICALL1	22	37905657	37942822	+	5968	protein_coding	MICAL like 1 [Source:HGNC Symbol;Acc:HGNC:29804]	-
ENSG00000185813	1398.41	1196.04	1255.24	940.914	943.754	861.728	1283.23	915.465	0.487433	7.93e-06	6.74e-05	PCYT2	17	81900965	81911464	-	6897	protein_coding	phosphate cytidylyltransferase 2, ethanolamine [Source:HGNC Symbol;Acc:HGNC:8756]	-
ENSG00000177674	1812.21	1612.4	1451.06	1052.36	1255.58	1024.57	1625.22	1110.84	0.549369	7.94e-06	6.76e-05	AGTRAP	1	11736084	11754802	+	2435	protein_coding	angiotensin II receptor associated protein [Source:HGNC Symbol;Acc:HGNC:13539]	-
ENSG00000124766	1595.76	1593.39	1424.95	1119.43	1171.95	1076.5	1538.03	1122.63	0.454485	7.96e-06	6.77e-05	SOX4	6	21592768	21598619	+	5852	protein_coding	SRY-box 4 [Source:HGNC Symbol;Acc:HGNC:11200]	HMG
ENSG00000224078	1320.96	1537.34	1725.21	1065.19	879.735	1109.95	1527.83	1018.29	0.58494	8.08e-06	6.86e-05	SNHG14	15	24978583	25419462	+	43324	processed_transcript	small nucleolar RNA host gene 14 [Source:HGNC Symbol;Acc:HGNC:37462]	-
ENSG00000139278	2724.67	3492.04	3502.63	2080.07	1952.56	2501.57	3239.78	2178.06	0.572586	8.29e-06	7.03e-05	GLIPR1	12	75480680	75503853	+	6273	protein_coding	GLI pathogenesis related 1 [Source:HGNC Symbol;Acc:HGNC:17001]	-
ENSG00000158470	3705.05	3758.27	3786.82	2857.26	3016.09	2590.47	3750.04	2821.27	0.410905	8.36e-06	7.08e-05	B4GALT5	20	49632945	49713878	-	4722	protein_coding	beta-1,4-galactosyltransferase 5 [Source:HGNC Symbol;Acc:HGNC:928]	-
ENSG00000139433	1110.88	975.849	948.963	691.384	752.731	690.967	1011.9	711.694	0.507847	8.99e-06	7.56e-05	GLTP	12	109850943	109880488	-	2696	protein_coding	glycolipid transfer protein [Source:HGNC Symbol;Acc:HGNC:24867]	-
ENSG00000198682	1146.95	1201.04	1106.62	828.477	885.931	747.301	1151.54	820.57	0.489748	9.48e-06	7.93e-05	PAPSS2	10	87659613	87747705	+	4083	protein_coding	3'-phosphoadenosine 5'-phosphosulfate synthase 2 [Source:HGNC Symbol;Acc:HGNC:8604]	-
ENSG00000113328	2168.7	2623.28	2525.55	1703.31	1584.97	1897.74	2439.18	1728.67	0.49644	9.54e-06	7.97e-05	CCNG1	5	163437569	163446151	+	3096	protein_coding	cyclin G1 [Source:HGNC Symbol;Acc:HGNC:1592]	-
ENSG00000155254	3633.96	3348.91	3311.83	2444.99	2641.27	1818.52	3431.57	2301.6	0.576689	9.69e-06	8.1e-05	MARVELD1	10	97713173	97718152	+	3379	protein_coding	MARVEL domain containing 1 [Source:HGNC Symbol;Acc:HGNC:28674]	-
ENSG00000134590	2906.11	2829.46	2550.65	1751.64	2213.79	1451.47	2762.07	1805.63	0.613805	9.96e-06	8.3e-05	RTL8C	X	135032366	135033546	+	1181	protein_coding	retrotransposon Gag like 8C [Source:HGNC Symbol;Acc:HGNC:2569]	-
ENSG00000138166	1360.21	1173.02	1220.1	851.162	968.535	743.78	1251.11	854.492	0.550878	1.01e-05	8.44e-05	DUSP5	10	110497838	110511544	+	2615	protein_coding	dual specificity phosphatase 5 [Source:HGNC Symbol;Acc:HGNC:3071]	-
ENSG00000165915	1224.41	1158.01	1077.5	858.066	845.661	798.353	1153.3	834.027	0.46779	1.09e-05	9.03e-05	SLC39A13	11	47407132	47416501	+	4584	protein_coding	solute carrier family 39 member 13 [Source:HGNC Symbol;Acc:HGNC:20859]	-
ENSG00000112851	1855.71	2546.21	2610.9	1684.57	1378.46	1557.1	2337.61	1540.04	0.60211	1.11e-05	9.19e-05	ERBIN	5	65926475	66082549	+	10216	protein_coding	erbb2 interacting protein [Source:HGNC Symbol;Acc:HGNC:15842]	-
ENSG00000138942	810.612	740.644	706.953	501.032	530.732	543.972	752.736	525.245	0.51857	1.17e-05	9.64e-05	RNF185	22	31160183	31207019	+	3447	protein_coding	ring finger protein 185 [Source:HGNC Symbol;Acc:HGNC:26783]	-
ENSG00000186468	10983.6	10741.3	9803.95	8026.37	7865.99	8422.76	10509.6	8105.04	0.374736	1.24e-05	0.0001014	RPS23	5	82273358	82278577	-	4204	protein_coding	ribosomal protein S23 [Source:HGNC Symbol;Acc:HGNC:10410]	-
ENSG00000132170	823.344	890.775	868.628	592.756	615.402	641.675	860.915	616.611	0.481291	1.24e-05	0.00010156	PPARG	3	12287368	12434356	+	4535	protein_coding	peroxisome proliferator activated receptor gamma [Source:HGNC Symbol;Acc:HGNC:9236]	THR-like
ENSG00000111229	4274.81	4837.21	4585.15	3204.43	3327.92	3695.13	4565.72	3409.16	0.421276	1.24e-05	0.00010173	ARPC3	12	110434825	110450422	-	3025	protein_coding	actin related protein 2/3 complex subunit 3 [Source:HGNC Symbol;Acc:HGNC:706]	-
ENSG00000089057	2495.5	2466.14	2657.1	1988.35	1962.88	1798.27	2539.58	1916.5	0.406448	1.26e-05	0.00010253	SLC23A2	20	4852356	5010293	-	7515	protein_coding	solute carrier family 23 member 2 [Source:HGNC Symbol;Acc:HGNC:10973]	-
ENSG00000173801	7082.24	6250.44	6012.11	4571.42	5051.25	3578.07	6448.26	4400.25	0.551542	1.29e-05	0.00010478	JUP	17	41754604	41786931	-	4942	protein_coding	junction plakoglobin [Source:HGNC Symbol;Acc:HGNC:6207]	-
ENSG00000182220	3223.35	3283.86	3152.17	2213.22	2183.85	2664.4	3219.79	2353.82	0.451504	1.3e-05	0.00010545	ATP6AP2	X	40579372	40606848	+	9560	protein_coding	ATPase H+ transporting accessory protein 2 [Source:HGNC Symbol;Acc:HGNC:18305]	-
ENSG00000096696	1894.96	1951.7	2029.48	1559.31	1451.77	1339.68	1958.71	1450.26	0.434038	1.32e-05	0.00010703	DSP	6	7541575	7586717	+	10093	protein_coding	desmoplakin [Source:HGNC Symbol;Acc:HGNC:3052]	-
ENSG00000136854	994.166	951.828	914.821	689.411	723.82	627.592	953.605	680.274	0.487998	1.34e-05	0.00010866	STXBP1	9	127579370	127696027	+	9373	protein_coding	syntaxin binding protein 1 [Source:HGNC Symbol;Acc:HGNC:11444]	-
ENSG00000166206	2727.86	2947.56	3128.06	2254.64	2167.33	2237.5	2934.5	2219.82	0.402706	1.41e-05	0.00011374	GABRB3	15	26543546	26939539	-	13886	protein_coding	gamma-aminobutyric acid type A receptor beta3 subunit [Source:HGNC Symbol;Acc:HGNC:4083]	-
ENSG00000145685	1993.64	1880.64	1872.82	1468.57	1492.04	1370.49	1915.7	1443.7	0.408362	1.44e-05	0.00011655	LHFPL2	5	78485215	78770021	-	7977	protein_coding	LHFPL tetraspan subfamily member 2 [Source:HGNC Symbol;Acc:HGNC:6588]	-
ENSG00000205302	933.689	1160.01	1082.52	762.396	616.434	764.905	1058.74	714.579	0.566705	1.5e-05	0.00012063	SNX2	5	122774996	122830108	+	4254	protein_coding	sorting nexin 2 [Source:HGNC Symbol;Acc:HGNC:11173]	-
ENSG00000155097	1261.54	1663.45	1742.28	1048.42	910.712	1127.55	1555.75	1028.89	0.596246	1.52e-05	0.00012194	ATP6V1C1	8	103021063	103073051	+	5851	protein_coding	ATPase H+ transporting V1 subunit C1 [Source:HGNC Symbol;Acc:HGNC:856]	-
ENSG00000133835	1864.19	2077.81	1968.22	1367.97	1436.28	1565.9	1970.07	1456.72	0.435251	1.53e-05	0.00012323	HSD17B4	5	119452443	119637199	+	10664	protein_coding	hydroxysteroid 17-beta dehydrogenase 4 [Source:HGNC Symbol;Acc:HGNC:5213]	-
ENSG00000173210	1156.5	1141.99	1063.44	833.409	830.173	812.436	1120.65	825.339	0.441317	1.57e-05	0.00012606	ABLIM3	5	149141483	149260542	+	7225	protein_coding	actin binding LIM protein family member 3 [Source:HGNC Symbol;Acc:HGNC:29132]	-
ENSG00000084710	1247.75	1024.89	982.102	766.342	779.578	604.706	1084.91	716.875	0.598493	1.59e-05	0.00012683	EFR3B	2	25042130	25159137	+	10591	protein_coding	EFR3 homolog B [Source:HGNC Symbol;Acc:HGNC:29155]	-
ENSG00000062725	920.957	1013.88	997.165	733.794	593.718	714.733	977.334	680.748	0.521156	1.65e-05	0.0001316	APPBP2	17	60443149	60526219	-	9876	protein_coding	amyloid beta precursor protein binding protein 2 [Source:HGNC Symbol;Acc:HGNC:622]	-
ENSG00000008256	1562.87	1452.26	1462.11	1148.03	1134.78	1043.05	1492.41	1108.62	0.429198	1.67e-05	0.00013313	CYTH3	7	6161776	6272644	-	5808	protein_coding	cytohesin 3 [Source:HGNC Symbol;Acc:HGNC:9504]	-
ENSG00000088812	2843.51	2903.53	3051.75	2338.48	2222.05	2222.54	2932.93	2261.02	0.375455	1.71e-05	0.00013595	ATRN	20	3471040	3651122	+	8753	protein_coding	attractin [Source:HGNC Symbol;Acc:HGNC:885]	-
ENSG00000136738	870.028	955.831	855.573	631.221	643.281	656.639	893.811	643.713	0.473478	1.76e-05	0.00013915	STAM	10	17644125	17715914	+	3246	protein_coding	signal transducing adaptor molecule [Source:HGNC Symbol;Acc:HGNC:11357]	-
ENSG00000084693	1052.52	1033.9	1035.32	763.383	789.903	755.223	1040.58	769.503	0.435614	1.78e-05	0.00014051	AGBL5	2	27042364	27070622	+	5283	protein_coding	ATP/GTP binding protein like 5 [Source:HGNC Symbol;Acc:HGNC:26147]	-
ENSG00000138078	776.659	933.812	943.942	575.003	517.309	674.243	884.805	588.852	0.586493	1.78e-05	0.00014066	PREPL	2	44316281	44361862	-	8153	protein_coding	prolyl endopeptidase like [Source:HGNC Symbol;Acc:HGNC:30228]	-
ENSG00000169710	16549.6	14752.8	14891.2	10498	12384.4	7985.29	15397.9	10289.2	0.581702	1.84e-05	0.00014512	FASN	17	82078333	82098332	-	9364	protein_coding	fatty acid synthase [Source:HGNC Symbol;Acc:HGNC:3594]	-
ENSG00000160691	7574.55	6616.75	6729.1	4997.49	5281.51	5577.03	6973.47	5285.34	0.399738	1.86e-05	0.00014651	SHC1	1	154962298	154974395	-	4342	protein_coding	SHC adaptor protein 1 [Source:HGNC Symbol;Acc:HGNC:10840]	-
ENSG00000006534	7761.29	6481.64	6237.05	4967.91	5346.56	4497.01	6826.66	4937.16	0.467584	1.9e-05	0.00014915	ALDH3B1	11	68008578	68029282	+	6626	protein_coding	aldehyde dehydrogenase 3 family member B1 [Source:HGNC Symbol;Acc:HGNC:410]	-
ENSG00000162923	1943.77	2052.79	1950.14	1526.77	1529.21	1505.16	1982.23	1520.38	0.382818	1.99e-05	0.00015601	WDR26	1	224385143	224437033	-	10976	protein_coding	WD repeat domain 26 [Source:HGNC Symbol;Acc:HGNC:21208]	-
ENSG00000120008	1173.48	1204.05	1423.95	904.421	817.782	953.271	1267.16	891.825	0.506332	2.01e-05	0.0001569	WDR11	10	120851175	120909524	+	10837	protein_coding	WD repeat domain 11 [Source:HGNC Symbol;Acc:HGNC:13831]	-
ENSG00000138069	3587.28	4240.69	3968.57	2790.19	2612.36	3179.33	3932.18	2860.63	0.458757	2.01e-05	0.00015747	RAB1A	2	65070696	65130331	-	3312	protein_coding	RAB1A, member RAS oncogene family [Source:HGNC Symbol;Acc:HGNC:9758]	-
ENSG00000072682	1772.95	1627.42	1482.19	1147.05	1254.55	1159.24	1627.52	1186.95	0.455483	2.07e-05	0.00016096	P4HA2	5	132191838	132295315	-	8502	protein_coding	prolyl 4-hydroxylase subunit alpha 2 [Source:HGNC Symbol;Acc:HGNC:8547]	-
ENSG00000164543	2513.53	2955.57	2759.53	1835.47	1890.61	2220.78	2742.88	1982.28	0.468214	2.07e-05	0.0001612	STK17A	7	43582758	43650713	+	5099	protein_coding	serine/threonine kinase 17a [Source:HGNC Symbol;Acc:HGNC:11395]	-
ENSG00000151640	1083.29	850.74	883.691	634.18	698.006	550.133	939.241	627.44	0.58269	2.21e-05	0.00017128	DPYSL4	10	132186900	132205776	+	3176	protein_coding	dihydropyrimidinase like 4 [Source:HGNC Symbol;Acc:HGNC:3016]	-
ENSG00000008394	7876.94	9172.98	9082.94	6244.15	6321.29	7061.07	8710.95	6542.17	0.412999	2.35e-05	0.00018114	MGST1	12	16347142	16609259	+	7440	protein_coding	microsomal glutathione S-transferase 1 [Source:HGNC Symbol;Acc:HGNC:7061]	-
ENSG00000157827	916.713	1074.93	1198	766.342	664.964	756.983	1063.22	729.43	0.543457	2.35e-05	0.00018133	FMNL2	2	152335237	152649834	+	6519	protein_coding	formin like 2 [Source:HGNC Symbol;Acc:HGNC:18267]	-
ENSG00000133816	3558.63	3139.73	3330.91	2511.08	2691.87	2334.32	3343.09	2512.42	0.412322	2.45e-05	0.00018842	MICAL2	11	12094008	12359144	+	20191	protein_coding	microtubule associated monooxygenase, calponin and LIM domain containing 2 [Source:HGNC Symbol;Acc:HGNC:24693]	-
ENSG00000113732	3832.37	3925.41	3720.54	2582.09	2592.74	3215.42	3826.11	2796.75	0.451728	2.54e-05	0.00019481	ATP6V0E1	5	172983757	173035445	+	1623	protein_coding	ATPase H+ transporting V0 subunit e1 [Source:HGNC Symbol;Acc:HGNC:863]	-
ENSG00000183943	826.527	820.714	780.259	612.481	587.523	544.852	809.166	581.619	0.476921	2.54e-05	0.00019481	PRKX	X	3604370	3713608	-	6452	protein_coding	protein kinase X-linked [Source:HGNC Symbol;Acc:HGNC:9441]	-
ENSG00000196205	8318.32	5156.48	5075.2	3918.5	4108.53	3630	6183.33	3885.68	0.670198	2.55e-05	0.00019602	EEF1A1P5	9	133019486	133020874	+	1389	processed_pseudogene	eukaryotic translation elongation factor 1 alpha 1 pseudogene 5 [Source:HGNC Symbol;Acc:HGNC:3200]	-
ENSG00000196776	2253.59	2575.24	2357.85	1813.77	1722.3	1882.78	2395.56	1806.28	0.407187	2.7e-05	0.00020609	CD47	3	108043094	108091862	-	8225	protein_coding	CD47 molecule [Source:HGNC Symbol;Acc:HGNC:1682]	-
ENSG00000074319	1493.9	1780.55	1784.45	1083.92	1091.41	1352.01	1686.3	1175.78	0.519712	2.75e-05	0.0002097	TSG101	11	18468336	18527232	-	3839	protein_coding	tumor susceptibility 101 [Source:HGNC Symbol;Acc:HGNC:15971]	-
ENSG00000161714	6380.91	5333.64	5519.05	4062.5	4663.01	3646.72	5744.53	4124.08	0.478288	2.75e-05	0.00020992	PLCD3	17	45108967	45133354	-	6740	protein_coding	phospholipase C delta 3 [Source:HGNC Symbol;Acc:HGNC:9061]	-
ENSG00000053747	1454.64	1451.26	1573.57	1108.58	1128.58	1145.16	1493.16	1127.44	0.405282	2.76e-05	0.0002102	LAMA3	18	23689443	23956222	+	14678	protein_coding	laminin subunit alpha 3 [Source:HGNC Symbol;Acc:HGNC:6483]	-
ENSG00000138061	2162.34	2508.18	2556.68	1820.68	1609.75	1859.89	2409.07	1763.44	0.449906	2.78e-05	0.00021134	CYP1B1	2	38066973	38109902	-	6014	protein_coding	cytochrome P450 family 1 subfamily B member 1 [Source:HGNC Symbol;Acc:HGNC:2597]	-
ENSG00000168264	3538.47	3270.84	3223.46	2531.79	2693.93	2188.21	3344.26	2471.31	0.436753	2.78e-05	0.00021149	IRF2BP2	1	234604269	234609525	-	4724	protein_coding	interferon regulatory factor 2 binding protein 2 [Source:HGNC Symbol;Acc:HGNC:21729]	-
ENSG00000197702	2367.11	2386.08	2327.72	1906.48	1802.84	1767.47	2360.3	1825.6	0.37073	2.89e-05	0.00021884	PARVA	11	12377185	12535356	+	12849	protein_coding	parvin alpha [Source:HGNC Symbol;Acc:HGNC:14652]	-
ENSG00000131844	3314.6	3372.93	3233.5	2583.07	2671.22	2510.37	3307.01	2588.22	0.353734	2.89e-05	0.00021912	MCCC2	5	71587288	71658704	+	6034	protein_coding	methylcrotonoyl-CoA carboxylase 2 [Source:HGNC Symbol;Acc:HGNC:6937]	-
ENSG00000141279	3514.07	3677.2	3606.06	2785.26	2883.92	2831.64	3599.11	2833.61	0.345068	2.94e-05	0.00022226	NPEPPS	17	47522942	47623276	+	11514	protein_coding	aminopeptidase puromycin sensitive [Source:HGNC Symbol;Acc:HGNC:7900]	-
ENSG00000100380	4333.17	4704.09	4617.28	3606.84	3469.38	3622.08	4551.51	3566.1	0.351983	2.95e-05	0.00022317	ST13	22	40824535	40857022	-	4147	protein_coding	ST13, Hsp70 interacting protein [Source:HGNC Symbol;Acc:HGNC:11343]	-
ENSG00000135480	60138.1	56607.2	54779.8	41587.6	48267.7	39719.6	57175	43191.6	0.404652	2.98e-05	0.00022437	KRT7	12	52232520	52252186	+	4093	protein_coding	keratin 7 [Source:HGNC Symbol;Acc:HGNC:6445]	-
ENSG00000134824	14573	12745.1	12084.5	9555.11	10651.8	9052.11	13134.2	9753.01	0.429452	3.02e-05	0.00022713	FADS2	11	61792980	61867354	+	11026	protein_coding	fatty acid desaturase 2 [Source:HGNC Symbol;Acc:HGNC:3575]	-
ENSG00000068903	1331.57	1127.98	1153.82	825.518	947.884	765.785	1204.46	846.396	0.509561	3.02e-05	0.00022728	SIRT2	19	38878555	38899862	-	6224	protein_coding	sirtuin 2 [Source:HGNC Symbol;Acc:HGNC:10886]	-
ENSG00000149177	2983.56	2737.38	3073.84	2356.23	2199.34	2147.72	2931.59	2234.43	0.391861	3.05e-05	0.00022912	PTPRJ	11	47980558	48170841	+	9620	protein_coding	protein tyrosine phosphatase, receptor type J [Source:HGNC Symbol;Acc:HGNC:9673]	-
ENSG00000039068	1700.8	1718.49	1746.29	1366	1328.9	1214.69	1721.86	1303.2	0.402387	3.11e-05	0.00023312	CDH1	16	68737225	68835548	+	6177	protein_coding	cadherin 1 [Source:HGNC Symbol;Acc:HGNC:1748]	-
ENSG00000149084	947.482	1210.05	1183.94	741.684	757.894	829.161	1113.83	776.246	0.520825	3.18e-05	0.00023801	HSD17B12	11	43680558	43856617	+	7838	protein_coding	hydroxysteroid 17-beta dehydrogenase 12 [Source:HGNC Symbol;Acc:HGNC:18646]	-
ENSG00000160746	840.32	898.782	760.175	602.619	615.402	558.935	833.092	592.319	0.492703	3.33e-05	0.00024842	ANO10	3	43354859	43691594	-	5287	protein_coding	anoctamin 10 [Source:HGNC Symbol;Acc:HGNC:25519]	-
ENSG00000149547	3177.73	3156.75	3135.09	2303.96	2506.01	2544.7	3156.52	2451.55	0.364523	3.33e-05	0.00024842	EI24	11	125569216	125584687	+	3558	protein_coding	EI24, autophagy associated transmembrane protein [Source:HGNC Symbol;Acc:HGNC:13276]	-
ENSG00000133935	1103.45	999.87	983.106	640.097	769.252	776.348	1028.81	728.566	0.497371	3.37e-05	0.00025114	ERG28	14	75649791	75661189	-	2633	protein_coding	ergosterol biosynthesis 28 homolog [Source:HGNC Symbol;Acc:HGNC:1187]	-
ENSG00000120509	1400.53	1283.12	1250.22	932.037	965.437	1021.93	1311.29	973.134	0.429731	3.55e-05	0.00026324	PDZD11	X	70286595	70290514	-	1393	protein_coding	PDZ domain containing 11 [Source:HGNC Symbol;Acc:HGNC:28034]	-
ENSG00000166033	1122.55	1213.06	1108.63	765.355	932.396	698.889	1148.08	798.88	0.524302	3.56e-05	0.00026368	HTRA1	10	122458551	122514908	+	2279	protein_coding	HtrA serine peptidase 1 [Source:HGNC Symbol;Acc:HGNC:9476]	-
ENSG00000189431	1517.24	1450.26	1370.72	960.639	1145.1	1075.62	1446.08	1060.45	0.447465	3.56e-05	0.00026396	RASSF10	11	13009577	13012106	+	2530	protein_coding	Ras association domain family member 10 [Source:HGNC Symbol;Acc:HGNC:33984]	-
ENSG00000163739	6646.17	6426.59	6125.58	4736.13	5121.46	5165.09	6399.45	5007.56	0.353766	3.57e-05	0.00026417	CXCL1	4	73869393	73871242	+	1296	protein_coding	C-X-C motif chemokine ligand 1 [Source:HGNC Symbol;Acc:HGNC:4602]	-
ENSG00000175582	1774.01	2091.82	2103.79	1382.77	1190.53	1591.42	1989.87	1388.24	0.518883	3.64e-05	0.00026905	RAB6A	11	73675638	73761137	-	4896	protein_coding	RAB6A, member RAS oncogene family [Source:HGNC Symbol;Acc:HGNC:9786]	-
ENSG00000152952	6709.83	8151.09	8400.08	5580.39	4551.49	6136.84	7753.67	5422.91	0.515687	3.9e-05	0.0002854	PLOD2	3	146069440	146163653	-	7646	protein_coding	procollagen-lysine,2-oxoglutarate 5-dioxygenase 2 [Source:HGNC Symbol;Acc:HGNC:9082]	-
ENSG00000119986	2647.22	2396.08	2362.87	1873.94	1978.37	1683.85	2468.72	1845.39	0.420168	3.99e-05	0.00029163	AVPI1	10	97677424	97687323	-	1457	protein_coding	arginine vasopressin induced 1 [Source:HGNC Symbol;Acc:HGNC:30898]	-
ENSG00000197535	1535.28	1878.63	2073.66	1366.99	1225.64	1274.55	1829.19	1289.06	0.505076	4.06e-05	0.00029686	MYO5A	15	52307283	52529050	-	12988	protein_coding	myosin VA [Source:HGNC Symbol;Acc:HGNC:7602]	-
ENSG00000113369	987.8	1163.01	1159.84	813.683	620.565	821.239	1103.55	751.829	0.553027	4.18e-05	0.00030467	ARRDC3	5	91368724	91383359	-	4934	protein_coding	arrestin domain containing 3 [Source:HGNC Symbol;Acc:HGNC:29263]	-
ENSG00000122126	1463.13	1462.27	1493.24	1202.28	1068.69	1021.05	1472.88	1097.34	0.424993	4.31e-05	0.00031361	OCRL	X	129539849	129592561	+	6064	protein_coding	OCRL, inositol polyphosphate-5-phosphatase [Source:HGNC Symbol;Acc:HGNC:8108]	-
ENSG00000170385	1561.81	1970.71	1746.29	1257.51	1193.63	1359.93	1759.6	1270.36	0.469808	4.34e-05	0.00031593	SLC30A1	1	211571568	211578742	-	5474	protein_coding	solute carrier family 30 member 1 [Source:HGNC Symbol;Acc:HGNC:11012]	-
ENSG00000068878	1728.39	1960.71	2047.55	1455.75	1324.77	1473.48	1912.21	1418	0.431262	4.39e-05	0.0003189	PSME4	2	53864067	53970840	-	10241	protein_coding	proteasome activator subunit 4 [Source:HGNC Symbol;Acc:HGNC:20635]	-
ENSG00000106665	1404.78	1226.07	1187.96	911.325	997.446	831.801	1272.94	913.524	0.479134	4.44e-05	0.00032194	CLIP2	7	74289475	74405943	+	7315	protein_coding	CAP-Gly domain containing linker protein 2 [Source:HGNC Symbol;Acc:HGNC:2586]	-
ENSG00000173221	1062.07	1004.87	1030.3	691.384	738.276	823.879	1032.42	751.18	0.457931	4.46e-05	0.00032277	GLRX	5	95751319	95823005	-	6508	protein_coding	glutaredoxin [Source:HGNC Symbol;Acc:HGNC:4330]	-
ENSG00000085733	9014.34	7705.7	7626.85	6261.91	6426.61	5642.16	8115.63	6110.23	0.409538	4.51e-05	0.00032612	CTTN	11	70398404	70436584	+	6949	protein_coding	cortactin [Source:HGNC Symbol;Acc:HGNC:3338]	-
ENSG00000019186	10560.2	10919.5	10906.6	8630.96	8706.49	8810.05	10795.4	8715.83	0.308708	4.66e-05	0.00033659	CYP24A1	20	54153449	54173973	-	3972	protein_coding	cytochrome P450 family 24 subfamily A member 1 [Source:HGNC Symbol;Acc:HGNC:2602]	-
ENSG00000166783	929.445	904.787	1012.23	733.794	691.811	649.597	948.82	691.734	0.456464	4.91e-05	0.00035263	MARF1	16	15594386	15643166	-	10919	protein_coding	meiosis regulator and mRNA stability factor 1 [Source:HGNC Symbol;Acc:HGNC:29562]	-
ENSG00000173230	913.53	1306.14	1411.9	846.23	633.988	815.077	1210.52	765.098	0.661728	5.36e-05	0.00038221	GOLGB1	3	121663199	121749767	-	11865	protein_coding	golgin B1 [Source:HGNC Symbol;Acc:HGNC:4429]	-
ENSG00000198431	29362.4	28670.9	28929.8	23857.2	23195.3	23742.9	28987.7	23598.4	0.296739	5.51e-05	0.00039236	TXNRD1	12	104215779	104350305	+	6708	protein_coding	thioredoxin reductase 1 [Source:HGNC Symbol;Acc:HGNC:12437]	-
ENSG00000196704	2682.23	2883.51	2759.53	2006.1	1965.98	2322.88	2775.09	2098.32	0.402897	5.73e-05	0.00040626	AMZ2	17	68247574	68257164	+	4214	protein_coding	archaelysin family metallopeptidase 2 [Source:HGNC Symbol;Acc:HGNC:28041]	-
ENSG00000186635	1578.78	1384.2	1426.96	1106.61	1135.81	1056.26	1463.32	1099.56	0.412439	5.81e-05	0.00041096	ARAP1	11	72685069	72793599	-	9056	protein_coding	ArfGAP with RhoGAP domain, ankyrin repeat and PH domain 1 [Source:HGNC Symbol;Acc:HGNC:16925]	-
ENSG00000089289	1255.17	1405.22	1320.52	993.186	982.991	1032.49	1326.97	1002.89	0.403876	6.34e-05	0.0004444	IGBP1	X	70133449	70166324	+	1862	protein_coding	immunoglobulin binding protein 1 [Source:HGNC Symbol;Acc:HGNC:5461]	-
ENSG00000084234	8878.53	8519.41	8847.95	6808.31	7054.4	7227.43	8748.63	7030.05	0.315469	6.4e-05	0.00044786	APLP2	11	130068147	130144811	+	7463	protein_coding	amyloid beta precursor like protein 2 [Source:HGNC Symbol;Acc:HGNC:598]	-
ENSG00000169213	1018.57	1015.88	1074.49	804.807	790.936	686.566	1036.31	760.769	0.446824	6.4e-05	0.00044794	RAB3B	1	51907956	51990764	-	12844	protein_coding	RAB3B, member RAS oncogene family [Source:HGNC Symbol;Acc:HGNC:9778]	-
ENSG00000147872	1191.51	1179.03	1183.94	919.215	895.224	898.697	1184.83	904.379	0.389675	6.49e-05	0.00045309	PLIN2	9	19108375	19149290	-	5086	protein_coding	perilipin 2 [Source:HGNC Symbol;Acc:HGNC:248]	-
ENSG00000214655	965.519	790.688	816.41	632.207	614.369	590.623	857.539	612.4	0.485618	6.6e-05	0.00045993	ZSWIM8	10	73785582	73801797	+	7953	protein_coding	zinc finger SWIM-type containing 8 [Source:HGNC Symbol;Acc:HGNC:23528]	-
ENSG00000110422	758.622	914.796	973.064	668.7	549.318	611.748	882.161	609.922	0.532471	6.73e-05	0.00046813	HIPK3	11	33256672	33357023	+	7958	protein_coding	homeodomain interacting protein kinase 3 [Source:HGNC Symbol;Acc:HGNC:4915]	-
ENSG00000123130	2103.98	2201.92	2045.54	1600.74	1574.64	1726.98	2117.15	1634.12	0.373269	6.81e-05	0.00047233	ACOT9	X	23702253	23766475	-	5046	protein_coding	acyl-CoA thioesterase 9 [Source:HGNC Symbol;Acc:HGNC:17152]	-
ENSG00000253276	1499.21	1273.11	1129.72	963.598	949.949	750.822	1300.68	888.123	0.55096	6.84e-05	0.00047448	CCDC71L	7	106656765	106660996	-	4232	protein_coding	coiled-coil domain containing 71 like [Source:HGNC Symbol;Acc:HGNC:26685]	-
ENSG00000178802	1230.77	1198.04	1146.79	873.846	958.209	847.645	1191.87	893.234	0.416609	7.17e-05	0.00049474	MPI	15	74890005	74902219	+	9090	protein_coding	mannose phosphate isomerase [Source:HGNC Symbol;Acc:HGNC:7216]	-
ENSG00000166923	1104.51	1178.02	1310.47	893.572	808.489	924.224	1197.67	875.428	0.45181	7.18e-05	0.00049499	GREM1	15	32717974	32745107	+	14606	protein_coding	gremlin 1, DAN family BMP antagonist [Source:HGNC Symbol;Acc:HGNC:2001]	-
ENSG00000090530	867.906	892.776	830.468	647.988	614.369	657.519	863.717	639.959	0.432158	7.18e-05	0.00049507	P3H2	3	189956728	190122437	-	5605	protein_coding	prolyl 3-hydroxylase 2 [Source:HGNC Symbol;Acc:HGNC:19317]	-
ENSG00000164040	2131.57	2407.09	2328.73	1541.56	1525.08	1923.27	2289.13	1663.3	0.460232	7.19e-05	0.00049512	PGRMC2	4	128269237	128288829	-	4626	protein_coding	progesterone receptor membrane component 2 [Source:HGNC Symbol;Acc:HGNC:16089]	-
ENSG00000101752	877.455	1046.91	1200.01	710.123	524.537	779.869	1041.46	671.51	0.632304	7.39e-05	0.00050683	MIB1	18	21704957	21870957	+	10033	protein_coding	mindbomb E3 ubiquitin protein ligase 1 [Source:HGNC Symbol;Acc:HGNC:21086]	-
ENSG00000151148	1104.51	1026.89	997.165	824.532	770.285	668.962	1042.86	754.593	0.46743	7.53e-05	0.00051515	UBE3B	12	109477402	109536705	+	12453	protein_coding	ubiquitin protein ligase E3B [Source:HGNC Symbol;Acc:HGNC:13478]	-
ENSG00000106049	1213.8	1278.11	1295.41	961.625	999.512	911.02	1262.44	957.386	0.399644	7.54e-05	0.00051573	HIBADH	7	27525442	27662995	-	2323	protein_coding	3-hydroxyisobutyrate dehydrogenase [Source:HGNC Symbol;Acc:HGNC:4907]	-
ENSG00000184371	2868.97	2562.23	2507.47	2014.98	2139.45	1875.73	2646.22	2010.05	0.396909	7.7e-05	0.00052489	CSF1	1	109910242	109930992	+	5418	protein_coding	colony stimulating factor 1 [Source:HGNC Symbol;Acc:HGNC:2432]	-
ENSG00000163435	3757.04	3214.8	3134.09	2424.28	2756.92	2278.87	3368.64	2486.69	0.438133	7.82e-05	0.00053217	ELF3	1	202007945	202017188	+	7191	protein_coding	E74 like ETS transcription factor 3 [Source:HGNC Symbol;Acc:HGNC:3318]	ETS
ENSG00000140575	6311.95	7245.3	7768.45	5603.07	5008.92	5514.53	7108.57	5375.51	0.403146	7.9e-05	0.00053682	IQGAP1	15	90388218	90502243	+	11535	protein_coding	IQ motif containing GTPase activating protein 1 [Source:HGNC Symbol;Acc:HGNC:6110]	-
[truncated: 501 more rows]

## Sheet: Supplementary Table3
Upregulation interferon stimulated genes (ISGs) in 293T and A549 cells
[truncated: 31 more rows]
